# Supplementary material for: Single-cell RNA-sequencing analysis of aortic valve interstitial cells demonstrates the regulation of integrin signaling by nitric oxide
Source: Front Cardiovasc Med. 2022 Oct 25;9:742850. doi: 10.3389/fcvm.2022.742850 (PMC9640371; doi:10.3389/fcvm.2022.742850)
Supplement: Supplementary Data 1 — Differentially expressed genes in porcine aortic valve interstitial cells (pAVICs) after nitric oxide (NO) donor and S-nitrosoglutathione (GSNO) treatment compared to untreated cells. [file Data_Sheet_1.xlsx]

## Sheet: Sheet1
	NO vs Control				GSNO vs Control
Name of Genes: Padjusted ≤ 0.05; Log2FC≥ 0.6 or ≤ -0.6; baseMean≥100	baseMean	log2FoldChange	pvalue	padj	baseMean	log2FoldChange	pvalue	padj
CCL20	307.349	10.7113	1.62526e-25	1.22811e-24	5.99582	4.97527	8.13025e-06	3.0045e-05
CXCL8	14417	9.91742	0	0	3746.57	7.94546	0	0
AREG	37210.1	7.81376	0	0	14245.1	6.39729	0	0
IL11	7988.32	7.2137	6.66251e-175	2.70206e-173	2687.84	5.60124	2.67184e-101	1.01691e-99
EREG	508.446	6.95683	6.55825e-130	2.06557e-128	161.904	5.25957	3.8617e-71	1.05459e-69
CXCL14	244.955	6.48278	1.11502e-74	2.08142e-73	990.789	8.48984	1.52619e-133	7.82022e-132
MT-2B	2486.17	5.83896	3.5273e-305	2.29011e-303	1906.43	5.42649	0	0
CCL5	367.13	5.68455	1.37006e-20	8.69311e-20	160.321	4.43187	1.23632e-11	7.55811e-11
TRH	258.874	5.46704	3.9594e-106	1.02467e-104	191.026	4.99657	2.56709e-88	8.59709e-87
CXCL2	2521.35	5.43077	9.10962e-260	5.20655e-258	781.807	3.64392	1.68191e-153	9.60211e-152
TBX3	1031.85	5.11166	0	0	276.774	3.07186	7.51179e-137	3.93244e-135
THBD	647.347	4.60324	0	0	420.886	3.92718	7.19222e-207	5.66817e-205
ADAMTS5	398.26	4.58651	9.4749e-190	4.17431e-188	497.068	4.89488	1.98483e-236	1.77667e-234
CTSL	1791.7	4.52337	1.32345e-121	3.91038e-120	758.712	3.17183	2.82092e-89	9.55751e-88
PTGS2	4295.23	4.40479	0	0	1009.65	2.04839	5.88863e-272	5.9714e-270
RASD1	433.377	4.24915	4.25423e-222	2.1062e-220	132.998	2.33523	5.65057e-53	1.20676e-51
ZFAND2A	1120.03	4.11734	0	0	234.84	1.48374	9.38876e-48	1.80565e-46
LY6G6C	215.426	4.03998	2.94269e-114	8.127e-113	168.211	3.63591	6.04964e-87	1.99831e-85
AMCF-II	16416	3.90507	0	0	7261.25	2.57736	0	0
DUSP4	127.603	3.85092	6.08597e-70	1.06742e-68	112.177	3.62857	2.44325e-60	5.75154e-59
ESM1	2552.61	3.82567	0	0	1775.3	3.23281	0	0
GDF15	353.221	3.7942	2.58287e-53	3.61382e-52	127.13	2.09253	1.4567e-15	1.12659e-14
VEGFA	728.566	3.77889	0	0	335.728	2.50648	1.92364e-129	9.39216e-128
FGF2	1246.36	3.76052	0	0	1244.93	3.73559	0	0
LIF	206.49	3.74582	5.04331e-106	1.30063e-104	122.298	2.88949	5.06703e-54	1.09995e-52
PLIN2	1859.28	3.72876	0	0	574.695	1.74407	8.5225e-130	4.20356e-128
PLAT	6750.11	3.69943	1.71377e-52	2.37092e-51	2788.72	2.23107	1.42408e-16	1.16472e-15
SLC2A3	888.21	3.62341	0	0	302.883	1.79519	3.6483e-77	1.0731e-75
IER3	3247.14	3.61053	0	0	997.919	1.58428	3.50385e-161	2.12591e-159
NR4A2	942.134	3.38965	0	0	696.806	2.88071	1.40679e-296	1.54545e-294
GPRC5A	460.86	3.37704	1.15294e-227	5.90555e-226	234.019	2.23297	2.21509e-81	6.86346e-80
ABCB1	648.475	3.34301	0	0	335.279	2.22579	6.1521e-120	2.81425e-118
HSD17B7	575.097	3.2422	6.02857e-263	3.51342e-261	237.615	1.704	5.08093e-58	1.1658e-56
ABL2	567.558	3.15999	4.12007e-270	2.4692e-268	455.902	2.77969	2.70595e-186	1.86852e-184
PAPPA	337.569	3.15782	4.52683e-155	1.62647e-153	135.784	1.55289	4.04756e-30	5.30685e-29
SRD5A1	1098.47	3.10589	0	0	908.428	2.77193	0	0
TIPARP	440.53	3.0101	5.5604e-209	2.63816e-207	358.179	2.64458	2.86281e-150	1.61531e-148
ZNF516	206.207	2.99383	1.03443e-99	2.55636e-98	103.673	1.78359	7.39514e-30	9.63495e-29
SMOX	483.387	2.99356	2.68772e-223	1.3396e-221	178.654	1.17984	2.95218e-23	3.15938e-22
MAFF	605.745	2.87156	3.48476e-95	8.28007e-94	403.711	2.15812	1.67142e-52	3.52285e-51
PRDX6	3420.97	2.80921	0	0	1645.36	1.48427	2.16719e-253	2.08122e-251
EPHA2	162.736	2.75385	2.8074e-74	5.20125e-73	148.746	2.58	8.77793e-64	2.14652e-62
NQO1	3314.54	2.72818	0	0	3289.39	2.69147	0	0
UAP1	1383.9	2.6864	0	0	691.217	1.40988	1.21923e-110	5.10983e-109
ACKR3	427.947	2.66178	6.40465e-163	2.41857e-161	272.397	1.84676	1.15785e-68	3.05273e-67
SLC7A11	579.996	2.65924	4.15726e-229	2.1368e-227	223.75	0.826029	1.33882e-15	1.03875e-14
GPCPD1	222.215	2.64637	3.6895e-88	8.25011e-87	118.324	1.4912	1.22944e-24	1.37456e-23
RCAN1	1604.68	2.6236	0	0	1197.75	2.09381	1.34681e-285	1.43603e-283
HBEGF	149.057	2.53744	5.41973e-59	8.16157e-58	126.733	2.23317	9.17862e-47	1.72408e-45
BTG1	3197.48	2.52477	0	0	1406.71	0.947488	8.04608e-72	2.22665e-70
PPP1R10	255.169	2.52262	5.2566e-107	1.36995e-105	137.701	1.36958	1.8069e-25	2.08117e-24
SULF1	1050.99	2.51072	0	0	1019.15	2.43322	0	0
CDKN1A	3359.93	2.50112	0	0	2397.19	1.88057	0	0
ATP13A3	619.13	2.47425	1.8685e-234	9.80828e-233	473.824	1.97908	4.81378e-143	2.65417e-141
PDHX	299.309	2.47332	1.24658e-112	3.40463e-111	164.165	1.34169	8.42029e-29	1.06084e-27
IL6	3456.28	2.4407	0	0	2031.75	1.44661	9.07542e-222	7.65132e-220
BIRC3	428.332	2.35732	2.76655e-160	1.02898e-158	226.828	1.13044	1.16097e-27	1.42189e-26
BRD2	1457.08	2.35381	0	0	669.788	0.820312	1.26464e-41	2.17025e-40
PRDX1	23732.6	2.31403	0	0	11883.4	0.961657	6.93598e-299	7.79679e-297
NIPAL1	436.125	2.30838	8.16582e-160	3.02954e-158	247.922	1.22211	6.77905e-37	1.06619e-35
RELL1	272.944	2.30208	1.26893e-97	3.07935e-96	229.912	1.97339	7.36994e-70	1.9718e-68
ETS2	312.826	2.28796	2.25061e-114	6.22726e-113	188.046	1.31258	1.27915e-29	1.65468e-28
EVA1A	168.801	2.20349	1.60082e-57	2.36025e-56	115.953	1.48275	2.8292e-21	2.7909e-20
IFRD1	964.451	2.19844	7.2414e-298	4.66063e-296	500.775	0.894026	3.64465e-39	5.99899e-38
MEGF9	293.181	2.19797	9.26153e-102	2.32765e-100	191.078	1.37105	1.04564e-34	1.54565e-33
HMGA1	934.235	2.1821	1.1678e-262	6.7792e-261	657.528	1.50533	2.39387e-121	1.10553e-119
ACSL4	757.26	2.15845	1.03942e-238	5.57481e-237	951.112	2.52642	0	0
FAM216A	176.633	2.14393	1.50077e-61	2.36088e-60	106.528	1.15021	2.33426e-14	1.69076e-13
IMP3	678.311	2.10888	1.78106e-213	8.53237e-212	379.634	0.947129	1.4194e-32	1.99445e-31
DUSP1	1148.73	2.05276	1.83457e-76	3.54533e-75	616.785	0.78603	3.27525e-12	2.08767e-11
ODC1	280.445	2.04625	3.1277e-83	6.63314e-82	172.651	1.07651	2.31576e-20	2.20491e-19
GSS	200.908	2.03488	2.12439e-61	3.33835e-60	121.958	1.0358	1.27521e-12	8.3787e-12
API5	573.211	2.03018	4.64211e-165	1.79418e-163	513.612	1.8042	1.22234e-116	5.40403e-115
HAPLN3	208.432	2.02428	1.01482e-66	1.69937e-65	268.941	2.44437	6.65187e-107	2.72482e-105
ITGB5	420.445	2.00955	1.10067e-123	3.30491e-122	367.299	1.73532	8.97129e-89	3.01141e-87
GPX3	153.889	2.00689	1.237e-17	6.99437e-17	330.737	3.26795	9.23145e-164	5.6964e-162
TIMP1	35047.9	1.97774	0	0	36584.1	2.0288	0	0
AVPI1	1107.84	1.95664	6.30163e-254	3.54688e-252	808.951	1.32956	1.90993e-121	8.84851e-120
RPS6KA3	315.17	1.94895	1.03827e-93	2.44736e-92	226.718	1.28802	6.72833e-35	9.99667e-34
HSPA4L	248.425	1.94413	2.96537e-69	5.15216e-68	250.564	1.93164	3.34304e-66	8.43086e-65
TTC17	125.881	1.90648	2.46368e-39	2.67963e-38	101.956	1.48028	8.37792e-22	8.39007e-21
TXNRD1	1711.62	1.88621	0	0	934.43	0.610196	6.74048e-32	9.30006e-31
PHLDA1	1606.91	1.88344	3.38448e-267	1.98812e-265	1243.67	1.36526	1.82798e-139	9.81762e-138
XPC	318.533	1.88298	8.48028e-89	1.91362e-87	234.63	1.26391	2.13832e-36	3.28821e-35
SQSTM1	2844.74	1.86535	0	0	1621.99	0.684632	3.95507e-55	8.71618e-54
ETV4	165.575	1.86239	4.54936e-48	5.88159e-47	148.492	1.6311	4.13718e-36	6.33509e-35
ITGA3	264.446	1.86081	3.74736e-75	7.10271e-74	217.666	1.46278	2.2383e-43	3.92948e-42
ARRDC3	330.441	1.85774	4.83252e-87	1.06294e-85	336.821	1.86741	5.11352e-85	1.64415e-83
DIRC2	450.766	1.82988	5.28004e-113	1.44742e-111	267.572	0.733988	8.60619e-16	6.72405e-15
NXT1	1162.06	1.82881	1.29226e-269	7.71344e-268	1017.54	1.54936	4.27616e-158	2.56234e-156
ARNTL2	416.967	1.79079	3.99228e-99	9.8169e-98	242.704	0.638598	4.65076e-11	2.73704e-10
HEXIM1	376.906	1.78645	9.73506e-89	2.19343e-87	250.201	0.932772	4.08528e-21	3.98927e-20
TP53INP2	149.607	1.78528	8.55007e-42	9.83424e-41	160.682	1.89055	3.07771e-47	5.86464e-46
MMD	439.22	1.78148	1.01509e-105	2.60423e-104	335.391	1.22629	2.32494e-47	4.4419e-46
C9H1orf27	185.998	1.77568	5.80336e-51	7.80975e-50	108.572	0.62138	9.95622e-06	3.63574e-05
HIST1H2BD	203.416	1.74186	1.62436e-52	2.24933e-51	186.5	1.5488	4.82922e-40	8.04926e-39
UGCG	277.738	1.73505	1.48248e-63	2.38275e-62	205.551	1.10809	3.20814e-25	3.66021e-24
ATP2B1	525.139	1.73461	7.63254e-127	2.35876e-125	382.909	1.07791	4.82718e-42	8.3332e-41
ADAMTS1	118.825	1.71388	1.48343e-29	1.26932e-28	145.372	2.05394	3.07667e-43	5.39477e-42
MDM2	389.693	1.7114	8.66595e-90	1.97054e-88	368.839	1.57742	3.90587e-79	1.17265e-77
POLR2A	307.859	1.68336	6.9807e-67	1.17028e-65	287.361	1.52345	3.07275e-55	6.79238e-54
EAF1	145.207	1.6823	6.15377e-34	5.83937e-33	117.719	1.23869	1.20168e-18	1.06774e-17
ALDH9A1	398.006	1.66813	2.13811e-88	4.8101e-87	316.04	1.18343	4.09108e-43	7.16482e-42
TMEM259	333.021	1.66439	1.70012e-65	2.80881e-64	218.636	0.769389	5.80034e-12	3.63644e-11
SRXN1	1095	1.6641	5.48755e-220	2.69874e-218	720.567	0.769331	1.25759e-41	2.1607e-40
ENTPD7	206.099	1.66237	4.4593e-47	5.6857e-46	160.265	1.13437	5.15866e-21	5.01379e-20
KLF4	743.203	1.66172	2.73981e-158	9.98949e-157	716.884	1.56481	2.94324e-132	1.4923e-130
NTN4	251.54	1.65919	1.64789e-59	2.50449e-58	167.842	0.799756	1.39963e-11	8.5313e-11
TRAPPC13	160.903	1.65571	1.39508e-38	1.49865e-37	114.762	0.943205	3.35536e-11	1.9982e-10
PAPD7	246.488	1.65264	1.04464e-59	1.59093e-58	160.29	0.728605	5.98205e-10	3.27713e-09
PIP5K1A	249.576	1.64774	1.77397e-59	2.69058e-58	210.6	1.28534	3.91397e-34	5.72141e-33
MICALL1	141.273	1.63936	1.87721e-34	1.80914e-33	134.011	1.50803	1.24809e-28	1.56292e-27
C13H21orf91	378.745	1.63366	2.08971e-78	4.16338e-77	281.043	1.00074	2.84138e-26	3.35528e-25
SPRY1	176.322	1.63081	1.56263e-36	1.59418e-35	166.522	1.49154	1.0972e-30	1.47183e-29
HSPA5	2400.08	1.62551	5.04911e-288	3.1941e-286	1527.01	0.643868	5.01622e-50	1.00609e-48
DNAJC24	176.279	1.62403	2.29042e-41	2.60408e-40	122.812	0.849807	3.10562e-10	1.72613e-09
SLC20A2	282.075	1.62073	2.56581e-65	4.21551e-64	205.794	0.946877	5.40509e-19	4.86223e-18
WLS	386.116	1.61533	3.34791e-83	7.06977e-82	430.661	1.79437	1.03753e-104	4.11073e-103
PNPLA8	277.505	1.61126	1.06722e-62	1.70237e-61	177.835	0.644901	1.32308e-08	6.52142e-08
SDF2L1	188.985	1.61109	4.14147e-39	4.49459e-38	204.234	1.73325	4.51631e-41	7.69578e-40
GPD2	189.96	1.60964	9.25645e-41	1.03727e-39	224.907	1.8985	8.23976e-63	1.97495e-61
PROCR	245.006	1.60693	1.21884e-47	1.56483e-46	183.291	0.988666	4.42043e-19	3.99879e-18
KCNK12	201.54	1.60499	4.37e-43	5.15451e-42	198.401	1.54887	3.74612e-35	5.60603e-34
CEBPZ	395.812	1.60089	3.00489e-87	6.66888e-86	251.04	0.605052	6.53987e-11	3.81782e-10
ERRFI1	112.734	1.58947	1.31724e-26	1.04162e-25	105.885	1.43977	1.12313e-21	1.12166e-20
AEN	275.889	1.5846	1.21315e-58	1.82132e-57	200.338	0.896911	1.5017e-17	1.27794e-16
FLRT3	212.032	1.58222	8.29904e-49	1.08525e-47	265.439	1.97418	1.41409e-78	4.21061e-77
SEC23B	226.567	1.57611	1.26545e-49	1.67105e-48	154.161	0.736771	8.52332e-10	4.61871e-09
NEO1	105.353	1.57608	2.33575e-24	1.71254e-23	115.808	1.72649	1.47946e-30	1.97336e-29
SERPINE2	13724.2	1.54957	0	0	19524.1	2.17197	0	0
HSPA9	881.634	1.53495	1.93698e-147	6.6373e-146	653.575	0.884844	3.13562e-45	5.71945e-44
MRPL42	904.654	1.52589	9.32792e-170	3.68217e-168	635.125	0.75152	1.99322e-36	3.0716e-35
TMBIM1	1207.5	1.51161	2.14075e-199	9.7807e-198	852.518	0.748506	5.95565e-46	1.10016e-44
GUCY1B3	106.78	1.5091	4.15753e-23	2.9085e-22	122.388	1.74062	7.13094e-33	1.01279e-31
PTGR1	271.769	1.50746	6.8828e-52	9.40776e-51	221.428	1.05962	6.806e-23	7.15173e-22
NID2	614.085	1.5054	8.33423e-116	2.36798e-114	582.609	1.37331	5.10768e-94	1.78905e-92
KIFC3	154.403	1.486	4.83888e-32	4.36236e-31	111.171	0.761756	5.05176e-08	2.35852e-07
ZRANB1	172.046	1.48298	7.43547e-35	7.22701e-34	135.549	0.961963	3.53412e-14	2.53453e-13
USP53	1015.74	1.47625	8.17504e-165	3.14325e-163	856.72	1.1007	9.92686e-91	3.39503e-89
UCK2	299.55	1.46826	8.76436e-55	1.23797e-53	328.015	1.6145	4.75646e-74	1.34977e-72
NAA25	196.006	1.46481	1.63016e-37	1.71144e-36	167.898	1.12125	3.49075e-22	3.55723e-21
PLCB1	428.52	1.4631	9.15601e-76	1.75338e-74	451.891	1.539	9.84239e-94	3.43088e-92
ZC3H12C	187.403	1.45934	1.06763e-36	1.09599e-35	191.619	1.47638	5.73679e-37	9.05214e-36
FEM1A	144.162	1.45688	2.63985e-29	2.24713e-28	103.148	0.716159	4.4753e-07	1.92171e-06
SLC30A6	147.834	1.42197	3.93466e-28	3.24664e-27	117.926	0.92202	9.31958e-12	5.7655e-11
TP53INP1	177.766	1.41031	2.55006e-31	2.26582e-30	200.309	1.61579	7.59379e-47	1.43196e-45
FBXO33	127.871	1.40298	6.9231e-24	4.99672e-23	113.57	1.12982	4.19512e-14	3.00115e-13
SPRY2	227.794	1.39545	3.18865e-41	3.61144e-40	169.529	0.734714	9.58607e-11	5.52495e-10
BMS1	139.158	1.39233	1.38059e-26	1.08938e-25	104.546	0.753318	4.23142e-07	1.82174e-06
UBR5	389.465	1.39189	1.98298e-65	3.26882e-64	276.918	0.620541	3.4843e-11	2.07158e-10
TMEM87A	268.852	1.39181	8.70979e-44	1.05078e-42	199.823	0.729059	1.25063e-11	7.64239e-11
TRMT1L	227.085	1.38479	2.38706e-36	2.41528e-35	181.002	0.878813	4.77951e-15	3.59853e-14
MAP2K3	969.175	1.37404	1.47836e-144	5.03084e-143	777.768	0.879589	3.43523e-52	7.20901e-51
MEIS1	248.908	1.37211	1.12753e-43	1.35478e-42	243.347	1.2971	2.3308e-39	3.85833e-38
HSPH1	280.734	1.36629	2.5183e-49	3.31364e-48	262.689	1.2014	4.39016e-36	6.71537e-35
ANKRD50	225.835	1.35676	1.43176e-37	1.50421e-36	256.237	1.57876	1.92525e-53	4.136e-52
MCL1	1207.78	1.35467	3.24398e-159	1.19454e-157	914.056	0.725662	6.36384e-37	1.00198e-35
ZSWIM8	141.399	1.35394	7.82714e-26	5.98786e-25	129.171	1.13784	2.89876e-17	2.43539e-16
TOR4A	183.348	1.33742	8.22138e-32	7.37582e-31	134.505	0.631785	4.37629e-07	1.88031e-06
EP300	295.158	1.33728	3.9866e-49	5.241e-48	233.341	0.804379	6.62214e-17	5.49672e-16
FAF2	371.731	1.33662	2.14145e-61	3.36161e-60	307.126	0.905493	4.11226e-26	4.82068e-25
C16H5orf49	280.634	1.33597	1.70841e-45	2.12697e-44	256.124	1.1173	2.59679e-30	3.42328e-29
GSPT2	267.429	1.33548	3.28409e-44	3.9946e-43	203.883	0.719713	2.25573e-12	1.44993e-11
SIK3	147.104	1.33535	4.41212e-26	3.41058e-25	127.693	1.00867	4.55031e-14	3.23928e-13
LRRC8D	156.162	1.33227	1.17793e-26	9.33953e-26	236.502	2.08674	1.51348e-76	4.42479e-75
TSPAN5	237.979	1.33011	9.09276e-37	9.36023e-36	251.443	1.41124	3.32535e-47	6.3282e-46
C6H1orf109	120.126	1.32885	8.5796e-22	5.6825e-21	101.337	0.939879	1.58025e-10	8.97581e-10
HSPA13	394.569	1.32499	5.09835e-60	7.82892e-59	461.369	1.60367	1.88005e-100	7.00839e-99
WWC3	208.982	1.32183	7.4873e-36	7.45858e-35	154.637	0.637613	7.13759e-08	3.28683e-07
UBLCP1	236.997	1.31039	4.4028e-37	4.57045e-36	187.615	0.778099	5.01181e-12	3.16121e-11
PTPN12	418.867	1.30796	2.9944e-62	4.76112e-61	374.824	1.04386	5.27451e-37	8.34086e-36
IL17RA	322.284	1.30403	1.18612e-50	1.58753e-49	265.667	0.863512	5.55092e-21	5.38781e-20
FAM102B	140.168	1.29971	8.4627e-24	6.09306e-23	107.563	0.697339	6.26216e-07	2.65364e-06
SLC38A2	990.441	1.28119	1.00785e-134	3.23628e-133	932.359	1.12495	6.79086e-106	2.72782e-104
PTP4A1	840.137	1.27674	4.43014e-118	1.28335e-116	835.846	1.23536	4.60255e-106	1.85393e-104
FXR2	155.159	1.27609	1.1198e-25	8.48768e-25	151.09	1.19174	5.34397e-22	5.41909e-21
ECM1	3623.05	1.27338	1.04139e-267	6.1417e-266	2734.32	0.624543	2.66196e-66	6.72492e-65
CCDC50	762.604	1.26092	1.37917e-101	3.45445e-100	818.682	1.37507	9.3452e-123	4.37144e-121
ZNF862	191.325	1.25841	6.06176e-30	5.25672e-29	147.044	0.648725	5.10277e-08	2.3808e-07
PREPL	145.007	1.25736	2.56577e-22	1.74145e-21	129.995	0.99553	2.63325e-14	1.90447e-13
TMEM86B	143.69	1.25628	7.33477e-22	4.87328e-21	151.655	1.33611	8.02129e-25	9.0308e-24
COQ10B	310.504	1.24623	8.79091e-45	1.08353e-43	238.724	0.637065	2.78234e-11	1.66036e-10
FNDC3A	1291.63	1.24285	6.63211e-140	2.17683e-138	1499.71	1.51216	5.81562e-205	4.43854e-203
ZDHHC5	124.196	1.23748	3.16229e-18	1.84297e-17	112.815	1.00606	1.09403e-12	7.21442e-12
VCP	806.238	1.2329	9.82516e-101	2.4444e-99	642.865	0.707132	2.33545e-32	3.26895e-31
SLC22A18	158.151	1.23034	3.48311e-23	2.44943e-22	161.986	1.24797	1.21162e-23	1.31412e-22
HACD3	286.723	1.21966	1.90438e-41	2.17017e-40	239.665	0.79977	2.46964e-17	2.0809e-16
CMIP	105.639	1.21892	1.37719e-16	7.47856e-16	108.343	1.24198	2.88166e-17	2.42243e-16
GTF3C3	102.365	1.20936	3.9589e-16	2.10956e-15	102.276	1.17359	2.25133e-14	1.63478e-13
MEF2D	268.36	1.20226	2.74843e-36	2.77524e-35	229.981	0.838249	1.69976e-17	1.44395e-16
FAM53C	158.048	1.19971	5.28551e-23	3.66986e-22	127.995	0.706775	2.93604e-08	1.40143e-07
EFTUD2	183.915	1.19257	1.32237e-26	1.04512e-25	146.948	0.666575	2.49979e-08	1.19912e-07
RAB3GAP1	181.927	1.19043	5.19237e-26	4.00744e-25	181.595	1.15642	2.97007e-24	3.2827e-23
PRNP	585.627	1.19022	1.59178e-74	2.96764e-73	693.002	1.5007	4.02564e-130	1.99235e-128
CDC34	204.743	1.18974	6.80165e-29	5.72073e-28	209	1.20423	7.69853e-28	9.50097e-27
NR1D2	216.189	1.18958	7.33556e-31	6.46744e-30	254.043	1.48496	1.01537e-51	2.11247e-50
DDX3X	992.316	1.18811	2.90806e-116	8.31042e-115	809.84	0.71013	2.88759e-39	4.75829e-38
IGFBP5	368.129	1.18639	2.24057e-39	2.44056e-38	421.448	1.43082	7.42549e-66	1.86293e-64
FUT11	175.813	1.18599	9.22032e-25	6.82783e-24	167.265	1.04813	8.86706e-20	8.27421e-19
DNAJC13	192.746	1.18547	7.83824e-28	6.44608e-27	156.292	0.693608	3.1057e-09	1.61147e-08
HSPB8	114.627	1.18436	1.23134e-15	6.4204e-15	115.26	1.16436	1.11225e-15	8.65273e-15
CAB39L	253.37	1.18278	5.4565e-35	5.31399e-34	246.41	1.09306	1.22502e-28	1.53535e-27
GCLC	134.497	1.18117	7.78802e-20	4.8096e-19	115.179	0.812659	1.64691e-09	8.70329e-09
MORN2	494.48	1.18002	8.26625e-61	1.27864e-59	453.949	0.967798	2.3791e-41	4.06353e-40
TMEM63B	198.155	1.17581	4.63392e-26	3.58016e-25	179.662	0.93358	1.04672e-15	8.16047e-15
MED17	132.41	1.17428	2.98784e-19	1.80896e-18	115.743	0.852371	3.14499e-10	1.74734e-09
UNC119B	166.574	1.16687	1.63846e-23	1.16943e-22	145.412	0.840143	3.08509e-12	1.96818e-11
STAM	187.057	1.16602	5.46394e-25	4.06855e-24	165.856	0.873591	1.46704e-14	1.07769e-13
ZDHHC7	105.496	1.16146	3.90601e-15	1.99107e-14	103.792	1.09913	7.21351e-14	5.09265e-13
UBE2G2	220.917	1.16003	1.77066e-28	1.47336e-27	182.543	0.711116	2.48573e-10	1.39495e-09
CD46	1176.6	1.15453	1.21462e-107	3.19361e-106	1367.55	1.43033	3.88739e-206	3.01449e-204
TIMP3	1145.56	1.14836	3.04962e-22	2.06512e-21	2870.2	2.79558	1.31184e-102	5.0459e-101
UHMK1	200.831	1.13513	8.17732e-26	6.2493e-25	234.198	1.41997	1.57913e-43	2.779e-42
SMPDL3B	255.862	1.13262	5.83802e-33	5.40464e-32	425.623	2.08272	9.79216e-129	4.76497e-127
TRIM52	238.282	1.13224	5.40387e-30	4.69446e-29	199.67	0.710807	5.19943e-12	3.27528e-11
PHLDA3	963.891	1.1317	1.38341e-101	3.45922e-100	1071.33	1.31907	6.09653e-149	3.42658e-147
GSK3A	114.309	1.13044	4.99586e-16	2.65067e-15	111.577	1.04853	4.41953e-13	2.9739e-12
SLC25A28	215.062	1.12452	7.86295e-28	6.46281e-27	224.53	1.18511	8.07494e-32	1.10885e-30
SUPT6H	178.993	1.12247	6.69104e-24	4.83394e-23	154.576	0.769615	7.75031e-11	4.49767e-10
B3GNT2	144.325	1.11802	2.74949e-18	1.60682e-17	122.445	0.72245	9.03436e-08	4.12361e-07
OXLD1	276.653	1.11694	3.46546e-34	3.3139e-33	269.162	1.02756	3.5329e-29	4.50181e-28
AGO3	225.113	1.11594	1.15018e-28	9.64651e-28	209.723	0.933624	2.29162e-19	2.10055e-18
MIDN	390.021	1.11526	2.01274e-46	2.54219e-45	327.198	0.694982	1.49689e-17	1.2746e-16
HSD17B12	227.692	1.11341	7.36385e-29	6.18656e-28	205.802	0.862299	3.77645e-17	3.15815e-16
EGR1	321.211	1.1131	2.32632e-36	2.35543e-35	574.861	2.19318	4.12947e-176	2.68526e-174
GMFB	249.486	1.09765	3.35374e-28	2.77194e-27	237.552	0.960449	2.25816e-23	2.42919e-22
CAB39	193.116	1.09662	7.03189e-23	4.85962e-22	177.743	0.883946	2.65863e-15	2.0323e-14
IMMP1L	583.081	1.09553	2.71405e-64	4.40527e-63	512.894	0.78082	1.23958e-30	1.65976e-29
CHMP7	120.807	1.09183	1.08253e-15	5.65444e-15	101.812	0.676619	3.06842e-06	1.19966e-05
CEP170B	108.328	1.08801	4.80796e-13	2.20143e-12	103.074	0.946778	6.95107e-10	3.79223e-09
SKIV2L2	229.737	1.08723	1.05061e-23	7.54962e-23	187.816	0.602428	5.13557e-08	2.39469e-07
NCLN	140.92	1.08268	3.73859e-18	2.17029e-17	131.992	0.910744	1.00571e-12	6.64408e-12
STX16	151.262	1.08236	1.44553e-18	8.54903e-18	129.586	0.709046	2.15496e-08	1.03887e-07
WDR12	191.302	1.08038	9.09932e-21	5.81343e-20	166.192	0.737632	8.84431e-10	4.78728e-09
UBL3	270.633	1.07618	2.54983e-32	2.3185e-31	280.618	1.12141	1.06104e-35	1.60774e-34
MAPK8	163.589	1.07329	3.09194e-19	1.86969e-18	135.23	0.612434	6.02851e-07	2.55987e-06
NDUFA4L2	149.686	1.07245	1.15251e-16	6.28382e-16	126.844	0.673037	1.30821e-06	5.34376e-06
ADIPOR2	131.137	1.07238	1.90969e-16	1.03022e-15	110.455	0.657103	4.46344e-06	1.70597e-05
ABHD17C	127.78	1.07193	8.59913e-16	4.51874e-15	143.757	1.28513	3.64119e-23	3.88527e-22
KDM5C	214.467	1.07159	1.67531e-21	1.09781e-20	177.256	0.611261	2.43705e-08	1.17097e-07
RPP30	139.638	1.07048	3.34034e-17	1.85056e-16	115.917	0.61867	3.07931e-06	1.20359e-05
ARIH1	288.293	1.07025	7.41126e-30	6.40449e-29	265.534	0.860058	6.71001e-20	6.28971e-19
RNF103	142.426	1.06988	2.06506e-17	1.15442e-16	123.402	0.71872	5.46199e-08	2.53941e-07
WDR26	316.363	1.06958	3.2973e-36	3.32267e-35	363.019	1.32443	7.0936e-58	1.62247e-56
ADPGK	186.674	1.06724	6.08627e-22	4.05833e-21	169.052	0.819295	5.32644e-13	3.57256e-12
NDFIP2	477.602	1.06062	1.30515e-52	1.8107e-51	409.008	0.680602	1.46767e-19	1.35472e-18
SNX16	114.56	1.06041	1.20864e-13	5.7363e-13	103.077	0.792644	1.20433e-07	5.43543e-07
KRT10	620.812	1.05948	1.0233e-61	1.61665e-60	516.412	0.611071	2.8023e-20	2.6577e-19
HCFC1	149.117	1.05815	1.70083e-17	9.5441e-17	137.021	0.839333	2.03615e-11	1.22719e-10
ELL2	228.376	1.05679	6.10913e-27	4.88829e-26	252.648	1.23662	1.16487e-36	1.81632e-35
ABHD16A	258.78	1.05061	5.10947e-29	4.31956e-28	217.649	0.627554	2.58704e-10	1.44956e-09
MARK3	240.189	1.0489	8.91048e-27	7.08388e-26	217.144	0.795768	2.64067e-15	2.01964e-14
MLLT11	211.062	1.04514	8.92618e-23	6.14007e-22	232.05	1.21404	1.21333e-33	1.7507e-32
CCNL2	322.981	1.04512	1.3774e-33	1.29376e-32	314.92	0.957692	9.69052e-30	1.25803e-28
ABCE1	281.186	1.04129	6.82884e-30	5.90463e-29	241.869	0.671137	2.2445e-12	1.44335e-11
PLA2G4A	638.064	1.03919	4.89471e-61	7.64308e-60	604.346	0.889506	1.67017e-45	3.05412e-44
EIF3B	309.297	1.03603	2.26165e-33	2.10827e-32	294.855	0.90126	8.79622e-25	9.88791e-24
NSUN2	283.758	1.0293	1.20859e-26	9.57751e-26	268.094	0.871607	5.19613e-21	5.04683e-20
ARV1	210.331	1.02812	6.37523e-22	4.24528e-21	193.841	0.818354	1.90309e-14	1.38816e-13
STAG1	117.077	1.02741	4.55932e-13	2.09146e-12	101.711	0.678561	3.42891e-06	1.33269e-05
GALNT18	132.107	1.02705	1.72234e-14	8.50428e-14	180.424	1.62731	8.56888e-41	1.44654e-39
ZMAT3	837.786	1.02641	1.00268e-75	1.91519e-74	805.742	0.909637	9.35737e-60	2.18857e-58
GPR107	115.311	1.0251	1.26023e-13	5.97541e-13	104.243	0.769123	7.9928e-08	3.66436e-07
RALGAPB	197.192	1.01686	1.79787e-21	1.17656e-20	187.884	0.87695	4.29281e-15	3.2405e-14
OGDH	260.743	1.015	2.22034e-27	1.79507e-26	269.878	1.05893	1.66055e-30	2.20712e-29
MAP3K2	123.713	1.00734	6.77536e-14	3.24897e-13	115.049	0.811955	5.12975e-09	2.61648e-08
CDK13	153.674	0.99667	1.68209e-16	9.10087e-16	131.841	0.616517	1.37501e-06	5.60871e-06
RWDD4	295.593	0.994733	3.36363e-30	2.92893e-29	258.008	0.654313	1.38483e-12	9.07019e-12
ASB6	132.24	0.993631	2.80787e-14	1.37133e-13	116.81	0.680265	4.23243e-07	1.82174e-06
MARCH7	287.024	0.992744	3.56117e-28	2.94174e-27	254.13	0.688885	4.03778e-13	2.72588e-12
PPP4R3A	171.223	0.988852	1.84593e-18	1.08822e-17	183.425	1.10504	1.39551e-23	1.50904e-22
TIMM10B	525.143	0.988041	6.66129e-48	8.60446e-47	477.868	0.742635	5.19679e-27	6.26944e-26
RRAS2	207.774	0.985035	8.76868e-22	5.80513e-21	206.086	0.935157	1.96733e-19	1.80673e-18
ULK1	141.396	0.98478	1.52022e-14	7.52132e-14	200.475	1.66015	9.465e-47	1.77557e-45
ZSWIM6	109.402	0.982436	9.67112e-12	4.13284e-11	122.38	1.18977	6.97107e-18	6.02429e-17
EXOC3	140.313	0.98117	8.24148e-15	4.12715e-14	121.096	0.613619	1.10235e-05	4.00931e-05
AP3M1	196.507	0.974525	2.88085e-19	1.74561e-18	199.814	0.977816	2.00252e-20	1.91169e-19
CPEB4	201.945	0.974518	4.43503e-19	2.66227e-18	195.688	0.87132	9.83616e-17	8.09961e-16
LATS1	160.179	0.974141	4.17867e-16	2.22587e-15	140.136	0.637609	2.78551e-07	1.21958e-06
POLK	157.458	0.972309	7.43678e-16	3.91767e-15	177.395	1.19194	2.1308e-24	2.36954e-23
STK24	227.758	0.970492	5.46597e-22	3.64965e-21	203.765	0.68685	3.70864e-11	2.19955e-10
TUSC2	402.292	0.968433	3.33621e-37	3.47543e-36	464.069	1.24036	7.42654e-65	1.82839e-63
ACPT	442.733	0.965185	2.88e-41	3.26436e-40	438.523	0.912664	1.09177e-36	1.70417e-35
UBR4	274.878	0.965144	3.47517e-26	2.70183e-25	268.074	0.877412	2.30839e-22	2.37741e-21
RAB21	380.268	0.963055	5.60855e-34	5.32884e-33	352.031	0.756813	2.23611e-21	2.21791e-20
FAM91A1	181.487	0.959722	2.14727e-17	1.19993e-16	190.071	1.02939	3.85464e-20	3.64619e-19
MED13	152.701	0.959463	1.27808e-14	6.34879e-14	147.394	0.850644	1.29006e-11	7.88e-11
C9H11orf54	248.513	0.95818	5.04276e-21	3.24698e-20	234.548	0.797663	2.30686e-15	1.77275e-14
SNRNP200	265.635	0.955004	2.8311e-25	2.12627e-24	231.541	0.608867	1.97095e-10	1.11339e-09
FBXW7	110.415	0.954581	3.2454e-11	1.34157e-10	105.37	0.819931	1.05758e-08	5.25743e-08
TMEM33	241.715	0.951511	3.98302e-22	2.67395e-21	271.843	1.17033	1.27235e-36	1.98178e-35
RALGAPA1	136.832	0.95121	4.83799e-14	2.33432e-13	120.703	0.632905	9.49851e-07	3.93874e-06
IMPA1	108.02	0.947206	7.05012e-11	2.86004e-10	109.355	0.941795	1.00676e-10	5.79325e-10
COX17	1159.07	0.943509	1.16767e-85	2.53446e-84	1365.51	1.2585	2.04664e-154	1.17771e-152
KPNA6	159.23	0.941703	2.02777e-15	1.04808e-14	171.53	1.07284	3.54829e-21	3.47191e-20
PGK1	1743.59	0.940012	1.0189e-119	2.99261e-118	1618.78	0.740351	3.35062e-77	9.89558e-76
PLPP3	177.405	0.938528	8.78113e-15	4.38849e-14	228.17	1.43239	3.52878e-35	5.28624e-34
NPLOC4	193.888	0.93595	6.90561e-18	3.95144e-17	202.387	0.997676	2.95003e-21	2.90417e-20
GCLM	273.311	0.930295	1.39673e-24	1.02916e-23	251.46	0.710105	2.02091e-14	1.47188e-13
RBM23	181.247	0.922141	3.11913e-17	1.7306e-16	168.236	0.719098	2.98796e-10	1.66264e-09
RC3H2	193.861	0.921506	3.99384e-17	2.20847e-16	207.28	1.03392	6.7678e-23	7.11674e-22
CYP2C91	190.622	0.920113	2.18101e-17	1.21786e-16	256.416	1.50127	7.31524e-50	1.46113e-48
MYO1B	106.763	0.91554	1.33022e-10	5.3019e-10	112.127	0.992997	3.0718e-12	1.96057e-11
DHRS1	186.693	0.914888	5.98799e-17	3.29518e-16	169.059	0.65594	3.43067e-09	1.77292e-08
FTL	69326.9	0.910215	0	0	73438.1	1.0044	0	0
POLR2K	1480.15	0.90975	9.01428e-98	2.19471e-96	1444.09	0.822094	1.28567e-79	3.88405e-78
PDCD6IP	785.076	0.909325	1.06943e-58	1.60719e-57	808.538	0.94201	1.77007e-66	4.47953e-65
ACTR6	123.744	0.904979	2.61227e-11	1.08811e-10	116.639	0.736956	1.47252e-07	6.58838e-07
PPP6R3	125.561	0.900848	1.13107e-11	4.81265e-11	130.666	0.956664	1.44371e-13	9.99295e-13
PTGS1	1023.64	0.896319	2.61212e-64	4.24915e-63	1358.39	1.45425	7.69395e-222	6.52456e-220
EIF5B	1227.39	0.893668	1.45042e-77	2.85134e-76	1219.4	0.84741	2.91764e-73	8.2473e-72
MBD3	211.287	0.878957	1.02731e-17	5.83325e-17	205.144	0.778716	1.67605e-14	1.22626e-13
DMXL1	122.553	0.877803	1.12343e-10	4.49707e-10	118.802	0.774039	1.75484e-08	8.54785e-08
UBE2M	445.924	0.876705	1.506e-35	1.48622e-34	504.693	1.11451	6.46703e-58	1.48149e-56
OTUD4	148.802	0.874669	3.26554e-13	1.50921e-12	144.826	0.780255	1.04449e-10	6.00084e-10
PPP2CB	683.981	0.869944	1.0334e-46	1.31308e-45	686.721	0.845644	5.99635e-47	1.13368e-45
FRMD6	281.761	0.868529	7.395e-22	4.91109e-21	375.292	1.43834	7.56384e-67	1.92765e-65
PRICKLE4	3096.66	0.865297	3.18853e-149	1.10798e-147	2829.1	0.622946	8.51598e-72	2.35219e-70
NF1	379.749	0.861901	2.49776e-28	2.07139e-27	408.088	0.987341	1.09759e-39	1.82315e-38
ATAD1	244.961	0.856666	1.07034e-18	6.36568e-18	246.801	0.841768	3.3335e-19	3.03638e-18
PGAM1	3349.96	0.856392	1.40203e-160	5.25424e-159	3201.48	0.719746	2.03664e-108	8.43811e-107
CRELD1	165.261	0.855905	1.77957e-13	8.36021e-13	157.526	0.71393	2.826e-09	1.46986e-08
GABARAPL1	374.38	0.855754	2.43309e-28	2.01889e-27	349.559	0.667312	4.69082e-16	3.7313e-15
RRM2B	120.984	0.854803	7.0969e-10	2.70274e-09	125.047	0.895431	7.53317e-11	4.38005e-10
BLCAP	254.365	0.854111	3.2286e-20	2.01658e-19	247.438	0.756753	4.19475e-16	3.34404e-15
MASP1	363.365	0.850638	1.18616e-27	9.70097e-27	342.043	0.677635	2.33828e-16	1.88794e-15
NBEAL1	315.558	0.847778	2.46713e-23	1.74407e-22	304.866	0.734898	3.00695e-18	2.64105e-17
SNX18	902.328	0.844369	3.30289e-58	4.92374e-57	902.251	0.81105	1.60088e-54	3.512e-53
ADGRG6	156.737	0.842365	4.40619e-12	1.91331e-11	150.142	0.709391	3.77862e-09	1.94857e-08
PSME4	147.228	0.838532	6.06329e-12	2.61981e-11	154.29	0.907381	1.51155e-13	1.04576e-12
CD44	1413.61	0.8346	4.70765e-67	7.91902e-66	1786.1	1.30216	3.23211e-152	1.83799e-150
SRGN	18547.1	0.833028	1.79651e-151	6.33184e-150	19586.5	0.922041	4.38121e-193	3.14515e-191
ARFGEF1	192.84	0.831783	4.0866e-15	2.08026e-14	190.22	0.766452	1.00048e-12	6.61256e-12
RDH11	110.284	0.831768	7.21168e-09	2.56375e-08	108.173	0.753705	2.28809e-07	1.0085e-06
BCL2L13	374.869	0.8282	1.40567e-26	1.10799e-25	368.694	0.757848	8.06541e-23	8.46284e-22
TMEM127	193.92	0.82815	8.01162e-15	4.01476e-14	180.233	0.624675	1.19179e-08	5.89835e-08
PHC2	345.517	0.828116	4.61619e-25	3.44596e-24	363.384	0.906878	3.91989e-31	5.28766e-30
DCBLD2	594.089	0.827381	6.03943e-37	6.23008e-36	694.936	1.13693	2.31995e-71	6.38361e-70
TGOLN2	477.569	0.825923	3.20758e-33	2.9844e-32	526.262	1.00863	4.24939e-49	8.38372e-48
DGCR2	278.089	0.824056	1.71729e-19	1.04829e-18	271.138	0.734607	5.37711e-16	4.25156e-15
BACH1	386.67	0.820368	1.95274e-26	1.53025e-25	362.405	0.635442	5.24848e-16	4.15892e-15
NDUFAF8	209.675	0.819561	3.60393e-15	1.84089e-14	243.744	1.11656	1.2524e-30	1.67537e-29
MED1	422.585	0.81863	6.09023e-28	5.0141e-27	402.122	0.669995	3.72306e-19	3.38272e-18
PEG10	5494.35	0.818532	7.15367e-33	6.59376e-32	6535.5	1.16319	1.06027e-63	2.58837e-62
C3H16orf72	176.639	0.817889	1.79247e-13	8.41814e-13	168.761	0.679368	3.96855e-09	2.04433e-08
ATP6AP1	364.743	0.814878	8.63578e-26	6.58267e-25	339.595	0.615596	1.16435e-14	8.60126e-14
PSEN1	185.308	0.812852	7.091e-14	3.39702e-13	183.091	0.753214	2.06618e-12	1.33341e-11
SNX33	171.73	0.807741	9.42692e-13	4.25394e-12	165.897	0.695744	7.30386e-10	3.97722e-09
EGLN3	145.793	0.807734	2.55348e-11	1.06477e-10	161.054	0.995734	5.34731e-17	4.45129e-16
PREX1	236.006	0.806581	3.27545e-15	1.67832e-14	310.353	1.35929	1.94664e-49	3.85631e-48
MAP4K4	842.496	0.805827	1.20025e-44	1.4708e-43	971.744	1.08611	1.49443e-97	5.40417e-96
PDS5A	279.585	0.802207	3.41625e-19	2.06327e-18	265.039	0.642551	2.20661e-12	1.42024e-11
CHD8	121.991	0.799654	3.11753e-09	1.13639e-08	117.907	0.685233	2.23977e-07	9.88403e-07
SLC23A2	150.15	0.794449	8.43197e-11	3.39735e-10	274.116	1.96839	8.10568e-83	2.56079e-81
IVNS1ABP	506.773	0.79344	5.4687e-31	4.8388e-30	562.834	0.99451	4.94345e-51	1.0197e-49
TGFBR2	338.24	0.791879	1.32973e-21	8.74453e-21	452.244	1.38039	3.5362e-72	9.86125e-71
ABHD10	178.103	0.791797	8.86158e-13	4.00543e-12	172.702	0.684459	9.09304e-10	4.91641e-09
SLC20A1	236.14	0.791195	1.06272e-15	5.55491e-15	540.937	2.36736	4.24147e-179	2.80847e-177
MAPK12	166.322	0.790926	2.3387e-12	1.03096e-11	198.747	1.1479	2.31288e-25	2.65551e-24
CLIP4	150.618	0.790706	2.13962e-10	8.41467e-10	165.663	0.972226	3.2389e-17	2.71487e-16
CLSTN1	528.62	0.78902	1.25412e-30	1.10046e-29	566.274	0.909757	3.06413e-46	5.68924e-45
C9H1orf74	172.968	0.787779	4.10292e-12	1.78581e-11	191.555	0.979622	8.63903e-20	8.06662e-19
UPF1	107.398	0.787719	1.67851e-08	5.78914e-08	122.274	1.04053	5.42766e-15	4.07384e-14
KLHL21	127.581	0.782477	1.74381e-09	6.4502e-09	126.696	0.732367	2.64144e-08	1.26498e-07
CREBRF	148.076	0.767399	5.01345e-10	1.92614e-09	154.819	0.835972	1.40475e-12	9.1965e-12
TBC1D9	102.226	0.763313	1.34747e-07	4.33435e-07	103.853	0.766021	9.01577e-08	4.11643e-07
MYBBP1A	160.104	0.756226	1.88233e-10	7.42647e-10	156.217	0.664852	2.40636e-08	1.15698e-07
TAF2	116.91	0.754637	3.95776e-08	1.3294e-07	121.187	0.802259	5.0476e-09	2.5773e-08
NUFIP2	559.419	0.751121	5.58341e-32	5.0305e-31	554.742	0.698068	5.2466e-28	6.49155e-27
KPNA4	302.123	0.750255	7.078e-18	4.04539e-17	292.206	0.639685	3.8586e-13	2.61099e-12
LARP4B	180.823	0.749521	2.78399e-11	1.15634e-10	175.423	0.641946	3.5422e-08	1.67587e-07
PTPN9	240.036	0.749486	4.61672e-14	2.23046e-13	238.668	0.702517	8.95319e-13	5.93374e-12
ZMIZ1	283.447	0.746292	6.65646e-18	3.81329e-17	337.389	1.09929	3.66763e-39	6.02996e-38
SLC39A9	126.382	0.745169	9.2967e-09	3.27508e-08	158.586	1.20683	2.84562e-22	2.91003e-21
UBE2Z	259.343	0.743062	1.55617e-15	8.07997e-15	267.304	0.778561	1.35623e-17	1.15686e-16
GATA4	187.123	0.741421	1.10454e-11	4.70248e-11	183.177	0.661303	1.46712e-09	7.79007e-09
TRIAP1	594.734	0.723283	7.79476e-31	6.86004e-30	584.401	0.646718	1.05316e-24	1.18112e-23
CANX	1432.02	0.718477	1.29854e-58	1.94558e-57	1485.6	0.769807	4.48982e-74	1.27661e-72
HGS	199.719	0.717069	5.69261e-12	2.46469e-11	192.829	0.601238	4.01805e-08	1.89544e-07
CPD	282.791	0.714611	1.86464e-14	9.18547e-14	319.599	0.957479	2.91714e-28	3.63103e-27
ATMIN	120.434	0.713088	2.24354e-07	7.10854e-07	120.913	0.690075	5.39715e-07	2.3038e-06
LARP4	148.325	0.71283	4.38186e-09	1.58439e-08	148.128	0.67537	1.33788e-08	6.58764e-08
KLHL28	177.397	0.712332	1.29412e-10	5.16219e-10	189.769	0.83246	7.40956e-15	5.53275e-14
ABCC1	186.243	0.711732	1.48719e-11	6.2792e-11	232.701	1.16974	4.96992e-31	6.69163e-30
UBE2Q1	263.868	0.706665	6.17627e-15	3.11083e-14	310.838	1.03947	7.08232e-34	1.03217e-32
CSNK1G1	209.211	0.706453	5.6821e-12	2.46086e-11	212.032	0.704033	2.46311e-11	1.47777e-10
USP32	101.267	0.699927	9.7737e-07	2.94065e-06	103.691	0.722152	7.03006e-07	2.96173e-06
DVL1	202.499	0.693992	6.26904e-11	2.55017e-10	206.587	0.707415	2.11677e-11	1.27472e-10
CNOT11	136.797	0.69159	9.79264e-08	3.19226e-07	144.184	0.781498	1.22151e-10	6.99847e-10
ZBTB8OS	127.444	0.689598	7.64549e-08	2.51732e-07	145.053	0.946854	1.71528e-14	1.25432e-13
SEC16A	133.764	0.68344	6.33325e-08	2.10204e-07	138.431	0.72775	3.18825e-09	1.65117e-08
AFDN	130.961	0.67801	8.82648e-08	2.89067e-07	195.615	1.50146	2.53132e-41	4.31844e-40
ATP2A2	627.174	0.673805	3.93235e-26	3.04608e-25	668.868	0.789384	4.35231e-38	6.98924e-37
MED12L	145.65	0.673509	1.85482e-07	5.90726e-07	254.418	1.79455	2.45513e-68	6.39171e-67
MON2	158.355	0.67083	7.80864e-09	2.76932e-08	171.002	0.813229	4.14113e-13	2.79175e-12
ADAM17	102.577	0.669458	3.08332e-06	8.87638e-06	107.188	0.735293	1.45785e-07	6.52879e-07
SH3GLB2	195.663	0.669122	1.85382e-10	7.31984e-10	251.877	1.19163	4.81546e-35	7.18405e-34
LDLR	169.911	0.666293	1.44316e-09	5.37165e-09	188.517	0.871194	5.31857e-16	4.20756e-15
LMBRD2	145.975	0.664427	4.2499e-08	1.4243e-07	158.715	0.821911	1.21784e-12	8.01267e-12
HIPK1	358.158	0.664006	2.11358e-16	1.13814e-15	365.182	0.675203	5.71686e-18	4.95518e-17
OSTM1	359.854	0.663291	6.35949e-17	3.49831e-16	388.292	0.804667	2.95362e-24	3.26701e-23
TIMM8B	1343.92	0.662592	5.18495e-52	7.10017e-51	1426.19	0.766515	7.30639e-65	1.80187e-63
BROX	127.189	0.662074	6.26498e-07	1.91494e-06	128.349	0.651146	9.05815e-07	3.76044e-06
ZMPSTE24	158.181	0.660406	3.88696e-08	1.3071e-07	162.113	0.683147	2.74807e-09	1.43036e-08
ABHD17B	119.438	0.659434	8.50048e-07	2.57221e-06	123.687	0.707485	1.31523e-07	5.90836e-07
UBA2	294.487	0.656497	4.01151e-14	1.9425e-13	296.904	0.639417	1.09229e-13	7.62604e-13
EIF4E	462.861	0.654642	1.48833e-20	9.43542e-20	465.181	0.6326	6.25917e-19	5.62356e-18
TOMM5	1817.28	0.6533	4.46826e-64	7.24465e-63	1804.63	0.601915	2.09976e-52	4.41925e-51
YWHAG	574.11	0.653157	2.75804e-23	1.94507e-22	664.832	0.954034	3.30238e-57	7.50593e-56
ABHD2	1368.2	0.649233	9.99573e-39	1.07691e-37	1620.92	0.998748	9.53812e-100	3.5374e-98
CNOT6L	202.53	0.648532	3.44092e-10	1.3348e-09	222.306	0.828483	1.2166e-15	9.45438e-15
MGMT	2318.16	0.648455	1.7912e-67	3.04072e-66	2457.69	0.751162	3.93928e-104	1.54806e-102
SH3BP4	141.522	0.642493	7.06311e-07	2.14957e-06	144.54	0.659362	1.20918e-07	5.4556e-07
HYOU1	294.599	0.642141	9.20151e-14	4.38962e-13	362.655	1.07605	2.18807e-37	3.47528e-36
SF3B3	181.979	0.64012	2.40364e-08	8.20218e-08	181.776	0.602387	2.15728e-07	9.53743e-07
PKP2	141.362	0.63906	1.70969e-07	5.46384e-07	153.068	0.789789	4.19111e-11	2.47658e-10
TNRC6B	585.534	0.637394	7.38524e-23	5.09905e-22	663.716	0.890235	5.17624e-52	1.08157e-50
IL27RA	369.744	0.631481	7.75814e-16	4.07826e-15	473.003	1.1455	6.04626e-59	1.40508e-57
DLG1	155.319	0.630823	5.59501e-08	1.86119e-07	189.389	1.04301	2.09879e-21	2.08313e-20
SERINC3	563.378	0.626093	5.58247e-21	3.58825e-20	604.483	0.757712	6.7868e-29	8.60274e-28
BBX	1021.6	0.625712	4.20282e-37	4.36592e-36	1070.24	0.701992	1.10431e-46	2.06895e-45
SCAF8	225.07	0.622048	2.87353e-10	1.12235e-09	226.623	0.602563	1.06435e-09	5.72481e-09
HIGD1A	574.488	0.617035	1.93337e-19	1.17922e-18	583.062	0.617772	6.66707e-20	6.2535e-19
ARL2BP	157.733	0.615506	1.04127e-07	3.38544e-07	165.021	0.687251	1.62324e-09	8.58445e-09
FOXJ3	126.669	0.612589	1.85095e-06	5.44183e-06	134.065	0.715145	1.78104e-08	8.66671e-08
POLR2I	533.803	0.612297	2.98762e-21	1.94143e-20	557.943	0.681431	9.39389e-28	1.15539e-26
EDEM1	291.228	0.603638	2.06215e-12	9.11496e-12	352.727	1.00579	2.83779e-36	4.34998e-35
CRYAB	5799.31	-0.60052	1.16014e-48	1.51309e-47	5868.84	-0.60996	7.44916e-105	2.95946e-103
EIF3D	685.571	-0.601508	6.49606e-25	4.82495e-24	604.946	-1.17777	6.2622e-81	1.9239e-79
BCKDK	481.104	-0.602284	3.685e-19	2.22468e-18	478.191	-0.679933	2.7635e-23	2.95964e-22
RSRC1	217.449	-0.603326	1.07759e-09	4.04656e-09	213.636	-0.721891	2.42087e-13	1.65278e-12
USP16	690.988	-0.603934	9.11211e-18	5.18396e-17	689.953	-0.663105	3.29982e-21	3.23316e-20
GMDS	125.939	-0.604296	1.21603e-06	3.63066e-06	109.913	-1.22947	8.11786e-19	7.25306e-18
NDUFV1	230.377	-0.604946	1.63054e-10	6.45545e-10	214.561	-0.940692	8.46599e-22	8.47242e-21
TRADD	189.177	-0.606525	4.63999e-09	1.67363e-08	182.4	-0.801833	1.00957e-13	7.06897e-13
SQOR	776.18	-0.608605	4.77668e-29	4.04283e-28	750.701	-0.790849	1.9795e-45	3.61521e-44
DTD1	293.937	-0.609516	1.24447e-11	5.28152e-11	275.711	-0.914978	5.0532e-25	5.72026e-24
BCAT2	134.019	-0.609999	7.4546e-07	2.26499e-06	128.518	-0.825611	6.73033e-11	3.92585e-10
ZNF395	127.608	-0.611483	2.32912e-06	6.7778e-06	121.269	-0.8656	2.55591e-11	1.53028e-10
ZFAND2B	233.508	-0.612488	6.09479e-11	2.47997e-10	224.152	-0.825247	3.56459e-18	3.12138e-17
CALM1	5935.55	-0.614035	7.61742e-120	2.24176e-118	4834.86	-1.61141	0	0
SRSF3	1686.55	-0.615138	1.32291e-47	1.69551e-46	1527.86	-1.07191	1.01341e-130	5.03268e-129
ATP5G3	3121.83	-0.616247	3.29727e-83	6.97279e-82	3034	-0.779018	5.80048e-98	2.10282e-96
LY96	418.133	-0.617175	1.8184e-17	1.01923e-16	387.214	-0.979014	1.95737e-36	3.01955e-35
DHRS4	212.44	-0.617944	2.72566e-10	1.06543e-09	211.433	-0.689113	1.12833e-11	6.91836e-11
ISG15	388.549	-0.621306	6.46955e-11	2.62957e-10	364.238	-0.929033	7.32037e-05	0.000238224
AKTIP	161.914	-0.625055	1.73006e-07	5.52777e-07	156.432	-0.807556	1.60785e-11	9.75952e-11
NDUFB5	1243.35	-0.625762	2.77577e-44	3.38187e-43	1192.82	-0.841406	3.14452e-74	8.95849e-73
TUBB4B	404.103	-0.626759	3.47074e-13	1.60204e-12	370.279	-1.03235	4.63152e-29	5.89137e-28
EMP3	1927.12	-0.631292	5.85538e-58	8.6938e-57	1696.66	-1.22398	1.27325e-204	9.61637e-203
RAC1	2434.95	-0.632975	2.99026e-67	5.05306e-66	2424.69	-0.70321	9.19653e-86	2.97676e-84
GAMT	184.938	-0.637653	2.69016e-09	9.84974e-09	178.938	-0.823712	1.07299e-13	7.49855e-13
ARID4B	384.67	-0.638223	8.72162e-18	4.96753e-17	381.11	-0.727878	6.95392e-20	6.50993e-19
BCAP29	555.128	-0.639884	3.41369e-22	2.30113e-21	494.861	-1.17505	3.20378e-63	7.74299e-62
PECAM1	200.301	-0.640538	3.7716e-10	1.45963e-09	197.826	-0.739158	9.66045e-13	6.39079e-12
SSRP1	587.103	-0.645067	1.1464e-25	8.68487e-25	595.874	-0.644303	1.91848e-26	2.27845e-25
CMC1	411.156	-0.646595	5.26681e-18	3.03364e-17	417.407	-0.645229	7.07544e-18	6.11083e-17
TBC1D12	162.798	-0.649885	3.40861e-09	1.23944e-08	157.993	-0.81966	8.43716e-13	5.5943e-12
UBE2D1	203.748	-0.652466	1.14968e-10	4.59839e-10	188.586	-1.02577	1.47617e-21	1.46817e-20
UROD	240.595	-0.655221	2.37415e-10	9.3172e-10	220.77	-1.0641	6.22097e-23	6.56552e-22
TYMS	423.033	-0.659313	7.28726e-20	4.50599e-19	426.111	-0.686148	4.97548e-22	5.05248e-21
VBP1	392.415	-0.662814	3.03992e-18	1.77304e-17	397.632	-0.667486	3.27997e-18	2.87737e-17
PDE6D	298.301	-0.662844	2.1083e-15	1.08819e-14	285.069	-0.897349	4.25763e-25	4.83098e-24
SUPT4H1	545.449	-0.665229	2.94093e-26	2.2913e-25	513.496	-0.964371	2.65866e-49	5.25965e-48
BORCS5	190.881	-0.668332	6.29625e-10	2.40215e-09	180.225	-0.956007	2.16806e-19	1.98982e-18
LRRC59	368.434	-0.668507	1.90703e-17	1.0685e-16	356.2	-0.8556	7.01812e-25	7.91366e-24
PCBP2	1891.39	-0.669038	6.04675e-67	1.01485e-65	1940.01	-0.630057	1.49122e-58	3.44335e-57
UXT	193.681	-0.676086	7.19114e-10	2.73722e-09	179.641	-1.03738	1.34429e-20	1.29353e-19
STX10	163.061	-0.676768	1.22629e-09	4.58749e-09	165.712	-0.672462	1.09925e-09	5.90595e-09
ARL6IP5	535.055	-0.684566	1.80917e-24	1.32909e-23	526.756	-0.798972	7.1321e-36	1.08523e-34
USP1	380.672	-0.684607	5.43105e-20	3.37656e-19	360.101	-0.966006	1.75133e-35	2.64542e-34
ATP5S	140.045	-0.690507	7.46283e-09	2.65112e-08	132.036	-0.990742	8.97111e-14	6.29976e-13
SP140	108.314	-0.694269	3.35177e-07	1.04587e-06	105.747	-0.840553	1.37578e-09	7.3185e-09
SRI	1006.56	-0.695098	1.55879e-44	1.907e-43	871.696	-1.39304	9.713e-160	5.84433e-158
HPRT1	190.016	-0.69939	5.93429e-11	2.41665e-10	197.656	-0.610193	2.7411e-09	1.42724e-08
TRAPPC2	471.905	-0.700108	2.18281e-25	1.64271e-24	441.69	-1.02928	5.09981e-50	1.02144e-48
NOSIP	164.037	-0.701089	9.80313e-10	3.69063e-09	164.121	-0.760334	8.74217e-12	5.42448e-11
RGS19	103.571	-0.703713	4.29323e-07	1.32983e-06	107.571	-0.619759	7.80322e-06	2.89028e-05
SH3GLB1	1430.61	-0.705164	2.41004e-57	3.54983e-56	1455.13	-0.695485	1.04211e-61	2.47326e-60
PRDX4	2006.99	-0.706318	2.95448e-81	6.09975e-80	1829.76	-1.15415	4.02742e-197	2.96455e-195
SPAG7	414.407	-0.711723	1.60364e-23	1.14514e-22	413.995	-0.771391	1.62396e-27	1.98224e-26
SCD	110.84	-0.712662	2.46624e-07	7.78251e-07	107.006	-0.911022	1.5516e-10	8.81652e-10
TBC1D19	111.067	-0.714915	1.87825e-07	5.98059e-07	107.292	-0.910645	9.81042e-11	5.652e-10
RFC3	105.011	-0.716236	1.96505e-07	6.24891e-07	100.509	-0.952724	1.0591e-11	6.51316e-11
TMEM43	228.165	-0.719066	1.57428e-13	7.43112e-13	236.116	-0.647194	4.0189e-12	2.54934e-11
C6H1orf174	174.685	-0.719711	2.78402e-11	1.15634e-10	166.53	-0.970094	7.31635e-18	6.30763e-17
NAPRT	213.944	-0.72327	3.51533e-12	1.53593e-11	207.194	-0.910315	6.70768e-18	5.80359e-17
HSF2BP	521.619	-0.72437	1.12487e-28	9.43959e-28	488.154	-1.055	1.53703e-55	3.42372e-54
CCDC90B	337.68	-0.725599	1.48267e-19	9.06942e-19	352.679	-0.61807	6.50347e-16	5.11425e-15
GGH	366.898	-0.731169	2.0566e-20	1.2988e-19	369.368	-0.759594	9.97582e-24	1.08603e-22
SLC3A2	928.85	-0.731706	1.27775e-44	1.56448e-43	740.301	-1.95436	1.5905e-219	1.32551e-217
RILPL1	242.539	-0.733289	8.96869e-14	4.2827e-13	242.605	-0.78771	6.34335e-16	4.99375e-15
NSMCE1	493.057	-0.736303	1.21627e-27	9.94171e-27	495.817	-0.773346	1.64881e-31	2.24502e-30
ECHS1	2229.97	-0.738101	3.01914e-92	7.01606e-91	2105.62	-1.03433	3.31039e-179	2.20201e-177
COQ3	155.448	-0.738904	2.4267e-10	9.51337e-10	144.629	-1.10067	5.36205e-19	4.82951e-18
ALG5	396.394	-0.739074	3.22698e-22	2.17825e-21	406.093	-0.701025	2.98846e-21	2.94e-20
HADH	268.204	-0.743893	1.18167e-17	6.68922e-17	255.384	-1.00132	1.15943e-27	1.42121e-26
EIF2S3	508.91	-0.746053	1.02969e-29	8.85166e-29	456.698	-1.28164	1.14349e-75	3.31634e-74
CCNB1IP1	419.989	-0.749735	2.09683e-25	1.57881e-24	437.801	-0.646533	1.31172e-19	1.21386e-18
YIF1A	595.313	-0.750289	3.2293e-35	3.16578e-34	615.52	-0.677615	4.38547e-30	5.74468e-29
PTDSS1	186.83	-0.751941	5.01737e-13	2.29306e-12	195.689	-0.631482	5.42258e-09	2.76196e-08
BTF3	4718.98	-0.752342	1.93787e-123	5.7952e-122	4410.82	-1.09485	6.37989e-261	6.29352e-259
HACD1	304.135	-0.753823	2.7809e-19	1.68643e-18	290.199	-1.0075	2.43672e-31	3.30851e-30
DPY30	913.165	-0.75569	7.26566e-52	9.91278e-51	933.771	-0.7254	1.37605e-39	2.28047e-38
RRP8	114.914	-0.757012	6.58192e-09	2.35173e-08	120.608	-0.627654	1.21821e-06	4.99725e-06
METTL7A	227.812	-0.757373	5.8537e-15	2.95137e-14	230.235	-0.775277	1.07485e-15	8.36626e-15
APPL1	131.096	-0.758059	9.78216e-10	3.68368e-09	117.125	-1.32288	6.23061e-23	6.57092e-22
TSEN34	221.725	-0.759004	4.40013e-15	2.23525e-14	217.616	-0.892643	1.06869e-19	9.92761e-19
ZDHHC4	205.577	-0.76188	1.09272e-12	4.90911e-12	214.987	-0.647955	1.8383e-10	1.04048e-09
RIDA	813.15	-0.761883	1.18269e-46	1.5002e-45	839.412	-0.696536	3.83398e-35	5.7316e-34
SMC3	736.511	-0.761907	1.31253e-42	1.53714e-41	708.293	-0.979856	8.09645e-67	2.05977e-65
ATP5H	1558.09	-0.762168	7.27413e-75	1.36822e-73	1508.25	-0.953355	8.9518e-110	3.73017e-108
SYNE1	131.952	-0.762356	8.77414e-10	3.31505e-09	130.898	-0.851595	1.76618e-11	1.07026e-10
OLFML3	657.293	-0.764892	4.20461e-36	4.22832e-35	639.275	-0.93728	4.14396e-57	9.38931e-56
RPL32	26034.7	-0.765298	9.98576e-246	5.49514e-244	24597.3	-1.06202	0	0
SERPINB1	243.15	-0.767251	5.27579e-17	2.90866e-16	256.238	-0.623641	3.62465e-12	2.30531e-11
FBL	200.011	-0.767622	1.53443e-13	7.25462e-13	201.909	-0.786024	1.84723e-14	1.34877e-13
OSTF1	763.809	-0.768387	4.00517e-41	4.52584e-40	693.592	-1.251	4.93999e-97	1.76007e-95
MTCH1	1069.6	-0.770225	1.2211e-58	1.83141e-57	1040.86	-0.939856	4.63319e-86	1.5132e-84
TAF1D	880.001	-0.772908	6.17452e-45	7.62314e-44	838.604	-1.03136	4.34959e-72	1.21062e-70
NANS	219.618	-0.774548	1.81743e-15	9.41337e-15	212.24	-0.972194	5.67445e-23	5.99309e-22
SUCLG2	152.633	-0.775646	3.21816e-11	1.33143e-10	128.67	-1.66604	1.60364e-36	2.48445e-35
STX5	142.575	-0.776158	1.4804e-10	5.88306e-10	146.653	-0.719519	1.13001e-09	6.05779e-09
C2H11orf24	369.668	-0.78226	1.54964e-24	1.13956e-23	389.908	-0.63365	2.49906e-16	2.01439e-15
SPTSSA	629.764	-0.782837	5.37672e-36	5.38144e-35	576.909	-1.22524	9.59238e-82	3.0043e-80
CAMK2D	242.028	-0.783149	5.8318e-17	3.21042e-16	243.67	-0.813013	2.15096e-17	1.81872e-16
AKAP12	166.002	-0.787451	1.59024e-12	7.07979e-12	166.775	-0.823576	9.10071e-12	5.63731e-11
NFU1	607.867	-0.788513	7.85057e-39	8.47644e-38	592.919	-0.950347	1.13619e-53	2.45542e-52
FKBP3	1216.98	-0.792874	3.36736e-67	5.67734e-66	1274.46	-0.671955	1.59993e-47	3.07292e-46
SKP1	1523.55	-0.794393	6.98033e-81	1.42918e-79	1594.78	-0.672627	3.75469e-57	8.52061e-56
SLC25A3	5076.85	-0.794427	2.39313e-124	7.21496e-123	4502.15	-1.40406	0	0
ZFYVE21	293.934	-0.794468	2.47209e-18	1.45043e-17	274.311	-1.15115	2.12804e-37	3.38364e-36
NUP54	150.415	-0.798077	1.9202e-11	8.05463e-11	139.377	-1.18382	1.43983e-20	1.3818e-19
PDCL3	349.368	-0.799717	1.33156e-24	9.8212e-24	357.531	-0.766162	3.92508e-23	4.18205e-22
CD9	1122.08	-0.802189	2.08054e-65	3.42584e-64	1104.71	-0.923103	3.92979e-83	1.24696e-81
BCAS4	356.497	-0.804376	3.86695e-24	2.81983e-23	317.864	-1.385	3.85697e-60	9.05016e-59
XG	192.234	-0.805514	8.33254e-15	4.16993e-14	192.77	-0.848934	2.1017e-16	1.70738e-15
VPS28	1262.79	-0.809997	8.1662e-77	1.58641e-75	1222.78	-1.00386	6.63441e-111	2.78857e-109
ZNF524	152.892	-0.811102	9.37713e-12	4.01184e-11	158.496	-0.728372	4.00858e-10	2.21526e-09
SLA-7	154.296	-0.811339	4.63884e-12	2.01375e-11	134.156	-1.52969	2.3134e-32	3.24122e-31
LANCL1	154.245	-0.812962	2.5097e-12	1.10339e-11	163.291	-0.645998	8.96241e-09	4.47534e-08
SMIM19	671.954	-0.813226	1.72984e-44	2.11277e-43	678.007	-0.836554	9.12809e-47	1.71681e-45
TMEM109	163.883	-0.813409	2.4471e-13	1.13913e-12	161.534	-0.932249	1.47008e-16	1.20167e-15
IQGAP1	541.003	-0.815102	5.86699e-37	6.05642e-36	501.099	-1.21044	2.58949e-70	6.9409e-69
DHRS11	125.721	-0.816828	6.53376e-10	2.49212e-09	131.797	-0.688431	2.67433e-08	1.27988e-07
VRK2	118.27	-0.817043	5.79671e-10	2.21957e-09	123.329	-0.707683	2.49593e-08	1.19767e-07
NDUFA10	350.851	-0.817826	5.68022e-24	4.10969e-23	356.022	-0.819177	1.41897e-24	1.58402e-23
SNX5	866.932	-0.822501	4.6006e-55	6.54833e-54	766.186	-1.45888	1.02082e-140	5.52347e-139
NEDD1	124.38	-0.824288	5.13238e-10	1.97081e-09	130.984	-0.68061	1.34318e-07	6.0283e-07
TMEM70	349.359	-0.827224	4.33153e-26	3.35003e-25	303.581	-1.55406	5.82156e-71	1.58384e-69
PDIA3	422.505	-0.830287	2.48229e-30	2.16659e-29	368.999	-1.53914	1.17202e-67	3.01874e-66
SUPT3H	241.447	-0.830299	4.42182e-19	2.6565e-18	233.591	-1.03475	5.5025e-27	6.62723e-26
PDCD5	1296.5	-0.831035	1.86928e-78	3.72923e-77	1274.91	-0.960543	4.00069e-100	1.48754e-98
SMAP1	595.968	-0.831099	2.31906e-36	2.3497e-35	587.289	-0.951635	1.85662e-48	3.62841e-47
VASP	869.809	-0.837755	4.86859e-59	7.33908e-58	795.844	-1.29804	6.26322e-112	2.65564e-110
ATXN10	273.307	-0.839153	1.47763e-21	9.69993e-21	283.277	-0.757932	1.2561e-18	1.11405e-17
CD81	2484.74	-0.839615	6.12139e-112	1.65961e-110	2591.36	-0.730946	4.72118e-84	1.5113e-82
VPS36	372.943	-0.842502	4.3907e-29	3.72041e-28	368.625	-0.951072	9.46121e-36	1.43662e-34
REEP3	1334.3	-0.843798	5.84447e-83	1.23242e-81	1429.2	-0.635788	7.30895e-52	1.5228e-50
RPS2	29756.4	-0.845159	2.96139e-281	1.81898e-279	29266.3	-0.974652	0	0
CLIC1.1	1869.16	-0.847088	7.24921e-98	1.76788e-96	1752.31	-1.19231	1.37184e-180	9.25256e-179
JOSD2	499.819	-0.847715	2.20787e-36	2.24011e-35	525.299	-0.711385	2.15841e-28	2.69356e-27
TCEAL8	411.405	-0.848794	5.73439e-32	5.16239e-31	410.326	-0.91781	7.44399e-36	1.1315e-34
ARPC2	5756.77	-0.849585	5.23871e-224	2.61989e-222	6050.93	-0.711125	3.87585e-143	2.14518e-141
GNG11	498.44	-0.8536	5.84303e-36	5.83632e-35	468.048	-1.19275	3.96996e-66	9.99451e-65
CASC4	136.197	-0.857387	2.41831e-12	1.06447e-11	146.043	-0.64277	3.47168e-08	1.64412e-07
ARFGAP1	588.048	-0.857817	3.61193e-42	4.19024e-41	622.625	-0.689771	3.90167e-31	5.26798e-30
NDE1	158.07	-0.859881	5.65141e-13	2.57805e-12	160.924	-0.845001	1.13614e-13	7.92073e-13
RBMX	454.209	-0.860795	6.60288e-31	5.82841e-30	472.499	-0.760763	4.44508e-27	5.37599e-26
PPP1R12A	1003.45	-0.875803	2.12845e-72	3.83303e-71	949.443	-1.1818	6.16793e-121	2.83042e-119
PPA1	462.953	-0.877191	7.32559e-35	7.12489e-34	440.801	-1.15584	2.92737e-55	6.48088e-54
SLC50A1	245.539	-0.879357	1.08821e-18	6.46679e-18	248.266	-0.897185	2.65875e-21	2.62991e-20
POP7	376.409	-0.881952	3.33691e-29	2.8356e-28	354.136	-1.21526	2.94279e-50	5.9521e-49
SEPT10	123.095	-0.887025	2.85961e-12	1.25462e-11	116.739	-1.18307	4.74673e-19	4.28328e-18
GRK6	106.023	-0.890767	2.69901e-10	1.05529e-09	106.78	-0.924366	3.75839e-11	2.22723e-10
TAF6	172.473	-0.892538	4.79096e-16	2.54469e-15	179.113	-0.795031	9.50163e-14	6.65941e-13
EIF3F	480.573	-0.897875	1.08394e-37	1.14366e-36	485.405	-0.916557	8.91123e-41	1.50083e-39
C6H19orf12	168.576	-0.898509	5.86193e-16	3.10129e-15	180.095	-0.695823	1.11058e-10	6.36795e-10
ALDH2	209.758	-0.903192	7.86078e-20	4.85251e-19	208.44	-0.98853	4.87857e-23	5.17514e-22
MSANTD3	103.734	-0.907126	7.18543e-11	2.91254e-10	112.005	-0.66409	7.07964e-07	2.98089e-06
CDK2AP2	327.314	-0.908401	1.88725e-28	1.56861e-27	337.29	-0.846311	1.41785e-26	1.69638e-25
TBC1D22A	106.187	-0.909056	8.26604e-11	3.3323e-10	101.015	-1.19497	9.92247e-16	7.74412e-15
HINT1	3071.93	-0.911675	5.60954e-179	2.3391e-177	3029.6	-1.03305	1.43692e-244	1.33569e-242
ERP29	327.482	-0.911765	7.24303e-29	6.08851e-28	319.574	-1.07664	1.36277e-38	2.20552e-37
SPATS2L	764.875	-0.912144	1.08335e-61	1.70968e-60	793.501	-0.820812	2.56129e-53	5.49427e-52
AIDA	342.412	-0.913019	6.79261e-29	5.71638e-28	372.346	-0.642191	9.36725e-17	7.71787e-16
USE1	170.107	-0.91334	3.18397e-15	1.63314e-14	169.217	-1.00216	2.9057e-18	2.55522e-17
GSDMD	294.437	-0.913722	5.326e-26	4.10843e-25	297.696	-0.930152	4.46387e-28	5.53252e-27
RABAC1	2805.53	-0.914682	9.32405e-161	3.51206e-159	2861.06	-0.893107	2.6789e-161	1.63221e-159
SLA-8	275.384	-0.915418	2.46347e-23	1.74232e-22	247.056	-1.50534	7.60932e-51	1.56072e-49
ZFPL1	187.415	-0.915783	8.18483e-18	4.66538e-17	195.742	-0.796655	1.85901e-14	1.35669e-13
EEF1AKMT1	944.461	-0.917259	1.06149e-74	1.98649e-73	982.381	-0.81675	4.28067e-64	1.04855e-62
WFDC1	2415.84	-0.917828	2.48264e-115	6.97354e-114	2560.17	-0.743579	5.50839e-73	1.54801e-71
RNPEP	435.641	-0.919275	8.89439e-38	9.39114e-37	475.793	-0.630945	3.19868e-21	3.1383e-20
DBNDD2	343.365	-0.921144	1.68492e-30	1.4776e-29	330.498	-1.15775	3.39225e-46	6.29042e-45
CORO1C	276.943	-0.92557	8.50969e-26	6.4899e-25	302.807	-0.635578	6.7093e-13	4.47523e-12
NEXN	2952.19	-0.929097	2.12122e-144	7.18545e-143	2855.13	-1.14013	1.15929e-206	9.08698e-205
SARS	670.17	-0.934033	8.2287e-58	1.22054e-56	623.615	-1.33206	1.24353e-106	5.05111e-105
RNF2	154.809	-0.937952	9.49568e-16	4.97926e-15	168.618	-0.656346	1.2185e-09	6.5057e-09
ACBD6	455.898	-0.941386	7.429e-41	8.34382e-40	450.119	-1.06134	1.24052e-53	2.6769e-52
YIPF2	443.292	-0.947929	1.66207e-41	1.89842e-40	456.14	-0.889613	1.43001e-35	2.16457e-34
NME3	278.327	-0.952665	1.72309e-23	1.22807e-22	288.163	-0.870516	5.13706e-24	5.6391e-23
CASP7	108.813	-0.953249	1.10155e-11	4.69109e-11	108.762	-1.01342	2.45752e-13	1.67622e-12
ARL2	356.071	-0.954183	1.16254e-34	1.12625e-33	386.994	-0.680887	1.56246e-20	1.49652e-19
C6H1orf50	274.188	-0.955979	1.25723e-26	9.9523e-26	301.931	-0.63572	3.23327e-14	2.32452e-13
RSBN1L	133.298	-0.957803	1.03417e-13	4.92402e-13	141.242	-0.78218	4.00163e-10	2.21311e-09
UBXN6	413.152	-0.958873	3.09134e-37	3.22716e-36	445.184	-0.720401	4.86431e-25	5.51073e-24
TSTA3	346.259	-0.964483	1.69751e-33	1.58939e-32	385.712	-0.600614	1.3822e-15	1.07069e-14
STX11	103.148	-0.968094	1.30914e-11	5.54483e-11	100.07	-1.17131	1.37499e-15	1.06568e-14
RBBP7	246.992	-0.971713	9.09451e-26	6.92164e-25	270.309	-0.671112	1.48265e-14	1.08805e-13
RAP1A	758.493	-0.972368	7.26757e-69	1.2495e-67	797.576	-0.825518	3.19107e-51	6.61054e-50
SHKBP1	106.143	-0.973841	1.98582e-12	8.7907e-12	105.286	-1.07533	2.83737e-14	2.04904e-13
IFNGR2	303.466	-0.979527	1.84717e-28	1.53616e-27	326.842	-0.740537	4.74503e-19	4.28328e-18
IFT43	216.224	-0.97991	1.34457e-23	9.62459e-23	215.236	-1.06118	2.79015e-26	3.29747e-25
PON2	292.778	-0.980842	7.76031e-30	6.70221e-29	310.149	-0.80301	4.62657e-21	4.49965e-20
DNASE1L1	363.608	-0.981539	1.67893e-35	1.65467e-34	332.437	-1.48474	1.33664e-69	3.54992e-68
EIF3K	1580.85	-0.988964	4.94927e-125	1.50439e-123	1556.94	-1.11989	1.49305e-134	7.73239e-133
PFN1	3811.61	-0.992846	9.54298e-207	4.51325e-205	3803.42	-1.06579	4.64393e-218	3.84809e-216
MARCKSL1	752.279	-0.993372	1.59985e-66	2.67599e-65	779.667	-0.902647	1.77455e-57	4.03968e-56
SNUPN	107.164	-1.00603	2.71644e-12	1.19287e-11	112.506	-0.862179	2.45062e-10	1.37632e-09
TARS	417.228	-1.01054	1.29135e-42	1.51353e-41	437.551	-0.872353	5.81244e-35	8.64473e-34
ST13	1310.51	-1.01164	5.96399e-112	1.61991e-110	1391.39	-0.823633	2.65884e-79	7.99913e-78
GTF3C6	145.626	-1.01575	2.29848e-17	1.28104e-16	163.637	-0.616004	6.10674e-08	2.82649e-07
FCGRT	1137.86	-1.02397	5.95014e-107	1.54798e-105	1194.29	-0.882328	6.87578e-87	2.26604e-85
CAV1	1051.08	-1.02424	3.2593e-85	7.03141e-84	1016.48	-1.24538	2.84698e-121	1.3106e-119
PPP1R3D	149.252	-1.02565	8.76933e-18	4.99278e-17	158.866	-0.829112	6.39057e-13	4.26852e-12
DYNLL1	3284.69	-1.02579	4.66359e-165	1.79779e-163	3296.34	-1.07409	1.87259e-187	1.29926e-185
MX1	194.285	-1.02613	2.27796e-22	1.54824e-21	203.509	-0.886129	1.85681e-17	1.57459e-16
CAPZB	1033.37	-1.02735	5.5848e-102	1.40598e-100	1147.04	-0.664877	1.48257e-48	2.90524e-47
PTRH1	304.946	-1.02799	1.75395e-33	1.64015e-32	326.166	-0.807519	4.3622e-22	4.43592e-21
CDK4	400.189	-1.02848	9.53284e-43	1.12174e-41	391.392	-1.19738	9.02829e-55	1.98362e-53
MID1IP1	165.298	-1.03245	1.50772e-19	9.21502e-19	180.497	-0.731772	3.65072e-11	2.16697e-10
VOPP1	239.363	-1.03398	3.31046e-28	2.7377e-27	261.667	-0.728062	1.68644e-16	1.37698e-15
CEP83	227.153	-1.03868	2.63453e-26	2.05474e-25	228.411	-1.08393	1.50666e-25	1.73673e-24
MORC2	117.653	-1.04241	2.75496e-13	1.27842e-12	118.516	-1.07038	1.24742e-14	9.19149e-14
YKT6	936.59	-1.04285	6.29756e-84	1.34715e-82	1052.86	-0.631801	1.71782e-35	2.59751e-34
AP1S2	320.987	-1.04424	3.08783e-32	2.8008e-31	351.222	-0.7374	1.03766e-19	9.64559e-19
EIF3M	784.331	-1.0467	1.19359e-68	2.04499e-67	697.016	-1.73888	1.54503e-154	8.92607e-153
CDKN1B	182.858	-1.05254	5.57315e-22	3.71954e-21	195.968	-0.824204	2.83665e-16	2.27639e-15
ECI2	109.884	-1.05419	3.17309e-14	1.54612e-13	110.844	-1.08639	3.21434e-15	2.4455e-14
IMPDH1	201.868	-1.0566	7.16018e-24	5.16531e-23	219.991	-0.760354	4.48267e-14	3.1974e-13
REXO2	3638.43	-1.05753	3.36417e-223	1.67114e-221	3990.29	-0.736563	7.88926e-101	2.96379e-99
CNN2	686.267	-1.0586	5.25199e-73	9.56276e-72	723.19	-0.895709	5.50337e-56	1.23536e-54
HMGB1	3590.46	-1.05934	1.12177e-197	5.04727e-196	3672.09	-1.02417	2.19005e-179	1.4635e-177
DGCR6L	706.343	-1.06321	2.76972e-57	4.07152e-56	724.154	-1.01791	3.61924e-55	7.98822e-54
MMP11	110.215	-1.0704	2.77535e-14	1.35589e-13	117.843	-0.855544	1.40121e-10	7.98702e-10
CXCL16	1104.23	-1.071	1.29837e-100	3.2248e-99	1184.28	-0.834815	9.31551e-72	2.56814e-70
ITSN1	114.043	-1.07277	8.91953e-16	4.68545e-15	122.793	-0.825733	1.75671e-10	9.96247e-10
STON1	262.054	-1.07451	2.21562e-33	2.06666e-32	296.444	-0.633776	1.54563e-14	1.13255e-13
TBCB	241.319	-1.07565	8.66107e-30	7.47144e-29	259.283	-0.836163	1.01132e-20	9.75728e-20
TAP2	126.333	-1.07715	4.87087e-17	2.68742e-16	128.016	-1.08449	7.34046e-18	6.32466e-17
PPP1R35	306.044	-1.08639	1.20362e-37	1.26722e-36	326.56	-0.873054	7.65507e-27	9.18925e-26
EHD1	277.303	-1.08646	4.71166e-36	4.73501e-35	286.43	-1.00612	3.30777e-32	4.60327e-31
SMC2	270.035	-1.08696	8.92478e-33	8.1804e-32	278.552	-1.01488	1.60584e-30	2.13636e-29
PERP	130.546	-1.0889	1.08547e-16	5.92046e-16	126.261	-1.31241	2.50345e-24	2.77755e-23
DEK	1570.86	-1.08994	7.85326e-119	2.29293e-117	1429.95	-1.65108	8.64173e-251	8.19044e-249
GABARAP	4437.65	-1.09045	2.73039e-270	1.64301e-268	4923.12	-0.720324	4.18134e-127	2.02788e-125
UCKL1	190.555	-1.09218	1.02397e-25	7.77722e-25	186.436	-1.26528	6.27136e-33	8.91578e-32
EIF4B	906.213	-1.09388	1.8111e-94	4.28956e-93	903.829	-1.17241	9.84752e-120	4.47646e-118
C9H1orf21	501.377	-1.09457	6.41551e-61	9.96525e-60	473.191	-1.45158	2.15716e-97	7.78134e-96
KRTCAP2	1328.73	-1.09781	2.57646e-138	8.40073e-137	1415.12	-0.887919	1.10636e-92	3.81985e-91
MANSC1	509.941	-1.09792	1.19467e-56	1.73209e-55	530.673	-0.988603	1.55977e-52	3.29232e-51
TPD52	266.386	-1.09897	1.13671e-32	1.0374e-31	297.462	-0.704942	1.41488e-17	1.20619e-16
UBE2I	1004	-1.10328	1.03769e-107	2.73326e-106	1099.42	-0.781157	1.75996e-55	3.91428e-54
ISCU	1192.81	-1.10392	1.69235e-124	5.11263e-123	1276.15	-0.876882	1.7104e-85	5.52393e-84
PARP3	183.319	-1.1122	8.06126e-24	5.80685e-23	185.175	-1.12884	5.35553e-25	6.05776e-24
EEF2	5319.66	-1.11492	0	0	4978.01	-1.5221	0	0
NDUFV3	639.309	-1.11736	4.43499e-77	8.64968e-76	735.468	-0.60803	6.51227e-28	8.05068e-27
CHST10	168.466	-1.12631	5.67213e-21	3.64272e-20	188.785	-0.714689	3.62823e-11	2.15627e-10
MVP	331.926	-1.13096	2.25389e-41	2.56452e-40	370.98	-0.723474	6.82009e-20	6.38877e-19
LYRM1	121.07	-1.1318	9.42882e-18	5.36002e-17	135.368	-0.723034	4.18489e-09	2.14814e-08
CKS1B	624.081	-1.1367	1.41815e-65	2.34557e-64	657.838	-0.97033	1.0551e-55	2.35385e-54
SRF	134	-1.13966	1.41999e-18	8.40466e-18	142.579	-0.930372	2.62353e-14	1.89839e-13
KANK1	272.675	-1.14213	4.69917e-34	4.47055e-33	291.519	-0.913459	1.89286e-27	2.30853e-26
ANAPC13	981.151	-1.14233	2.25743e-88	5.06315e-87	1082.38	-0.786838	9.30773e-51	1.90101e-49
NUDT7	137.099	-1.14621	9.71907e-20	5.97224e-19	145.272	-0.953774	6.07481e-15	4.5478e-14
EIF4EBP1	762.633	-1.15064	4.49904e-96	1.07592e-94	659.431	-2.08132	4.52682e-236	4.0272e-234
ABHD11	280.665	-1.15188	1.20167e-37	1.26607e-36	304.615	-0.85795	1.07187e-23	1.16428e-22
GTF3A	207.28	-1.15326	3.20472e-30	2.7922e-29	239.176	-0.626287	1.03942e-11	6.40845e-11
RNF130	378.495	-1.15472	4.85658e-51	6.54159e-50	414.48	-0.826431	1.39885e-31	1.91185e-30
TTLL1	164.356	-1.15693	1.87695e-23	1.33451e-22	189.245	-0.636489	1.03953e-09	5.59963e-09
ZNF22	158.752	-1.15773	4.97431e-22	3.32437e-21	174.281	-0.815672	1.60334e-13	1.10557e-12
NAP1L1	2422.93	-1.1598	1.27615e-221	6.29693e-220	2297.28	-1.50401	0	0
SH3BGRL	443.216	-1.16342	1.7709e-59	2.68869e-58	499.477	-0.720584	6.98156e-27	8.3877e-26
PLEKHF1	237.286	-1.16425	6.77847e-29	5.70772e-28	269.42	-0.691903	1.9889e-12	1.28468e-11
TGFBI	213.68	-1.16527	1.00753e-30	8.86184e-30	228.162	-0.93331	2.7932e-22	2.85845e-21
YBX1	6496.64	-1.16607	0	0	6799.5	-1.02584	0	0
WDYHV1	121.558	-1.17349	3.6936e-19	2.22896e-18	128.425	-0.989934	3.09915e-15	2.36033e-14
RGS10	147.116	-1.17632	8.14355e-23	5.61476e-22	141.991	-1.43069	4.80044e-31	6.46944e-30
REEP5	751.976	-1.17903	8.04762e-84	1.71162e-82	823.717	-0.8456	3.00976e-50	6.07863e-49
PDIA5	138.35	-1.1793	1.17636e-21	7.76008e-21	127.801	-1.67722	5.00696e-36	7.64273e-35
P14ARF	266.085	-1.17966	1.65653e-35	1.63368e-34	287.978	-0.895736	9.36697e-25	1.05132e-23
DYNLT3	687.826	-1.17972	6.15708e-91	1.42189e-89	779.33	-0.712947	1.0644e-40	1.79059e-39
MARS	208.635	-1.18013	3.83217e-32	3.46746e-31	223.802	-0.934742	6.3768e-23	6.71532e-22
TMSB15A	126.075	-1.18025	4.31379e-07	1.33536e-06	122.437	-1.3978	1.54836e-19	1.42738e-18
TSPO	4023.62	-1.18353	4.11548e-248	2.2817e-246	4019.63	-1.25776	3.92298e-279	4.03454e-277
RBMS2	142.743	-1.18462	1.40878e-21	9.2521e-21	153.309	-0.932954	8.86156e-16	6.91984e-15
FLOT2	202.937	-1.19172	1.16581e-30	1.02419e-29	227.455	-0.761534	9.85142e-15	7.30917e-14
NSA2	658.171	-1.19303	2.02393e-87	4.49854e-86	684.369	-1.08032	2.42638e-79	7.31495e-78
NT5DC2	249.394	-1.19429	8.5849e-35	8.3278e-34	264.245	-0.995886	3.04894e-26	3.58869e-25
ACADM	184.664	-1.1948	1.92107e-28	1.59582e-27	175.329	-1.54155	2.19298e-35	3.30566e-34
TMEM219	309.904	-1.19511	8.70178e-43	1.02476e-41	331.051	-0.962726	1.40692e-31	1.92107e-30
NAGK	331.405	-1.19601	4.73902e-42	5.47633e-41	357.393	-0.923593	1.86587e-30	2.47321e-29
ATP5O	1690.06	-1.20178	1.60909e-178	6.67209e-177	1807.82	-0.964041	1.00322e-129	4.93141e-128
RPLP0	49213.9	-1.20501	0	0	51672.8	-1.04797	0	0
COL6A3	1266.2	-1.20654	1.32207e-149	4.61571e-148	1443.4	-0.710472	1.05878e-49	2.1032e-48
NDUFS8	1227.13	-1.21022	1.09618e-150	3.8452e-149	1348.97	-0.859144	4.74472e-85	1.52896e-83
GRB10	223.237	-1.21556	3.80123e-35	3.71416e-34	261.798	-0.612522	8.96548e-12	5.55592e-11
HOPX	550.312	-1.21838	2.31023e-76	4.45871e-75	626.605	-0.72717	9.99848e-34	1.44699e-32
ARHGDIB	294.918	-1.21923	8.13338e-40	8.97156e-39	294.206	-1.30294	4.6095e-51	9.52171e-50
CYBRD1	374.505	-1.22234	6.5333e-55	9.26364e-54	430.973	-0.688394	3.7978e-22	3.86741e-21
ARHGAP1	189.412	-1.22306	3.82585e-30	3.32946e-29	222.64	-0.611744	1.66494e-10	9.44944e-10
RFNG	297.257	-1.22465	1.65499e-43	1.97412e-42	308.87	-1.11064	1.65105e-37	2.6281e-36
QDPR	304.034	-1.22711	1.96762e-43	2.34137e-42	331.412	-0.904849	2.65434e-28	3.30675e-27
TCF4	154.243	-1.22779	2.92192e-25	2.19225e-24	161.605	-1.07849	3.1471e-21	3.08979e-20
UBALD2	128.37	-1.2314	8.54403e-21	5.46574e-20	145.439	-0.752246	2.57703e-10	1.44451e-09
CMBL	170.981	-1.23264	5.37157e-29	4.53079e-28	170.83	-1.30643	2.43446e-32	3.40098e-31
CORO1B	269.89	-1.23424	1.84307e-41	2.10192e-40	293.863	-0.922299	1.79263e-24	1.99653e-23
NELFE	335.999	-1.23438	3.01608e-52	4.15321e-51	347.183	-1.14419	1.00804e-42	1.75903e-41
S100A11	4447.72	-1.2419	0	0	5194.3	-0.649406	4.8113e-101	1.82641e-99
PTPN21	104.599	-1.24424	3.86194e-18	2.23838e-17	123.822	-0.601194	1.70924e-06	6.86775e-06
SERPINH1	1999.92	-1.24458	2.6201e-214	1.25926e-212	2009.91	-1.29271	2.06319e-246	1.93022e-244
CFL1	6523.34	-1.24679	0	0	6626.94	-1.2411	0	0
SCMH1	176.275	-1.24718	4.28396e-27	3.44088e-26	208.963	-0.605168	1.76192e-09	9.30092e-09
CAP1	1295.92	-1.24943	1.06408e-177	4.37544e-176	1409.63	-0.934842	6.50026e-108	2.67785e-106
MPRIP	172.064	-1.25187	6.77672e-26	5.19502e-25	203.93	-0.607691	2.3116e-09	1.20664e-08
H2AFZ	2691.18	-1.25316	1.0123e-160	3.80334e-159	2493.88	-1.75486	1.59457e-281	1.67556e-279
RPL24	11793.1	-1.27105	0	0	13381.9	-0.781584	1.25705e-268	1.25714e-266
CUNH9orf142	967.507	-1.27207	1.76399e-128	5.52057e-127	1019.12	-1.09771	5.28187e-99	1.93905e-97
FKBP7	610.844	-1.27662	3.5087e-90	8.04013e-89	722.645	-0.626044	1.24288e-25	1.44069e-24
PLS3	551.011	-1.27683	4.76399e-78	9.42798e-77	629.258	-0.760962	1.35429e-32	1.90665e-31
IRF9	143.704	-1.281	2.58637e-23	1.82662e-22	141.172	-1.44243	1.55042e-30	2.06452e-29
NFIC	1082.68	-1.28147	1.03779e-154	3.71972e-153	1115.07	-1.2091	1.36296e-146	7.63101e-145
PRKCSH	532.086	-1.28646	3.18719e-85	6.88759e-84	578.672	-0.967596	3.16593e-53	6.77125e-52
TEAD1	1059.72	-1.28694	4.41605e-144	1.48908e-142	1251.93	-0.640164	8.34045e-45	1.50242e-43
SGCE	547.832	-1.28737	8.00386e-83	1.68536e-81	648.45	-0.633199	4.01983e-26	4.71615e-25
GLIPR2	748.829	-1.29381	4.39954e-107	1.14861e-105	801.062	-1.04505	4.67379e-75	1.34474e-73
AMZ2	192.541	-1.29435	9.32962e-34	8.79099e-33	229.81	-0.606285	4.49181e-10	2.47664e-09
EBP	202.5	-1.29553	3.13994e-35	3.08226e-34	203.426	-1.35169	1.65792e-36	2.56306e-35
FIBP	500.977	-1.29582	2.43047e-80	4.94206e-79	562.258	-0.845699	1.79468e-38	2.9013e-37
TCP11	330.161	-1.29725	1.75932e-50	2.35047e-49	376.953	-0.777785	1.37323e-24	1.53414e-23
ATG7	166.248	-1.29862	4.61084e-29	3.90471e-28	177.187	-1.06833	1.98815e-22	2.05343e-21
BABAM2	141.341	-1.29907	6.86549e-26	5.26034e-25	150.784	-1.06269	1.58262e-19	1.45712e-18
CAV2	415.521	-1.3006	2.95736e-69	5.14427e-68	427.317	-1.23627	1.54944e-67	3.97671e-66
ZC2HC1A	439.608	-1.30179	5.65696e-72	1.01626e-70	515.625	-0.676205	2.0677e-22	2.13407e-21
PDGFA	204.903	-1.30251	9.84707e-34	9.26677e-33	204.088	-1.40039	6.03091e-37	9.50589e-36
RFC2	371.654	-1.30328	2.75459e-65	4.52064e-64	353.839	-1.65039	1.39376e-92	4.80069e-91
ARPIN	252.848	-1.30371	1.50516e-43	1.79829e-42	277.996	-0.936661	1.9089e-27	2.32613e-26
CAPN2	889.101	-1.30537	7.6814e-133	2.44008e-131	988.285	-0.891192	3.26149e-72	9.13028e-71
SEC61B	3323.86	-1.3135	0	0	3691.5	-0.903084	8.79197e-166	5.47178e-164
RRM1	110.11	-1.31712	2.50652e-20	1.57287e-19	121.088	-0.944976	4.68647e-13	3.14769e-12
HSPB1	1464.62	-1.31826	1.33574e-177	5.47728e-176	1273.19	-2.32164	0	0
TNFSF12	164.227	-1.31933	4.65653e-30	4.04998e-29	184.902	-0.85501	2.43741e-16	1.96579e-15
CLEC11A	485.917	-1.32108	6.67526e-81	1.37051e-79	556.61	-0.784539	4.58464e-34	6.69506e-33
SSR2	4796.38	-1.32338	0	0	4932.83	-1.25595	0	0
TUBB	2285.47	-1.32582	3.69245e-181	1.5752e-179	2480.06	-1.01142	1.8548e-126	8.93568e-125
SORT1	432.393	-1.32608	2.1657e-67	3.67227e-66	476.929	-0.941868	3.70935e-39	6.09165e-38
AAMDC	280.533	-1.32696	4.90558e-49	6.43771e-48	330.992	-0.674172	2.70221e-16	2.1721e-15
SUMO3	415.411	-1.32996	5.12455e-74	9.41176e-73	472.765	-0.81696	4.41415e-32	6.12532e-31
PIR	159.589	-1.33463	1.58924e-31	1.4172e-30	155.019	-1.56899	2.57801e-39	4.25783e-38
S100A13	518.525	-1.33657	9.70504e-78	1.91552e-76	624.641	-0.607563	8.98581e-23	9.41498e-22
KLHL42	221.232	-1.33919	1.09539e-39	1.20379e-38	257.93	-0.72389	1.72591e-15	1.32983e-14
MGST3	966.395	-1.34002	1.02226e-148	3.52739e-147	888.659	-1.91848	2.51149e-254	2.42794e-252
ANP32B	1215.56	-1.34065	5.7395e-157	2.0824e-155	1231.06	-1.35061	3.53464e-156	2.06677e-154
IMPA2	116.465	-1.345	4.63849e-23	3.22971e-22	132.888	-0.822656	2.21112e-11	1.32933e-10
PPDPF	3542.23	-1.3467	0	0	4205.81	-0.665384	3.65967e-113	1.57474e-111
TRAM1	485.765	-1.35626	2.29531e-81	4.75209e-80	562.136	-0.770067	3.34228e-35	5.01204e-34
MYOZ2	153.317	-1.36107	2.94566e-28	2.43874e-27	143.535	-1.8289	1.58054e-44	2.83306e-43
CUEDC2	434.192	-1.36763	2.46723e-67	4.174e-66	479.938	-0.965019	6.79795e-42	1.17075e-40
RGS3	328.301	-1.36796	2.58765e-58	3.86529e-57	318.741	-1.61362	3.35775e-77	9.8965e-76
RPS20	52238.4	-1.3703	0	0	62664.7	-0.644855	1.95149e-191	1.38719e-189
S100A5	113.478	-1.37086	3.9575e-21	2.56044e-20	118.785	-1.21668	1.62872e-18	1.43837e-17
RBM3	3688.72	-1.37105	0	0	3679.88	-1.46117	0	0
PHYH	357.078	-1.37416	1.62742e-66	2.71904e-65	356.249	-1.465	9.40055e-75	2.69402e-73
A4GALT	468.688	-1.37443	9.0786e-80	1.83845e-78	494.007	-1.18569	3.24617e-67	8.30207e-66
BACE2	335.317	-1.37721	6.30132e-55	8.94328e-54	384.535	-0.821553	1.23466e-29	1.59998e-28
ARFGAP3	705.462	-1.3778	1.45727e-123	4.36679e-122	795.117	-0.89359	3.36359e-63	8.11571e-62
HEBP2	674.121	-1.37917	2.34002e-105	5.97229e-104	670.678	-1.48476	8.85304e-116	3.89024e-114
LPP	961.514	-1.37961	2.86835e-141	9.52022e-140	1154.55	-0.64516	3.54249e-45	6.44538e-44
GSTK1	117.241	-1.38014	1.0481e-22	7.18618e-22	119.489	-1.36064	3.89488e-24	4.29504e-23
ARHGAP10	114.94	-1.38212	4.85081e-24	3.51993e-23	119.108	-1.27731	6.67628e-22	6.71845e-21
GLT8D1	270.327	-1.38286	1.05941e-52	1.47114e-51	291.022	-1.09469	8.81708e-38	1.41278e-36
TACC1	412.177	-1.38374	1.96455e-72	3.54217e-71	467.619	-0.870275	7.79473e-37	1.22064e-35
BANF1	2886.45	-1.38733	0	0	3230.62	-0.930262	1.26258e-192	9.01903e-191
UBE2T	146.386	-1.39136	6.77626e-26	5.19502e-25	148.904	-1.37647	3.25633e-26	3.82659e-25
CSRP2	171.921	-1.39539	1.21918e-35	1.20558e-34	160.886	-1.87067	4.14716e-54	9.0433e-53
CRSP-2	514.469	-1.39604	1.28771e-07	4.14932e-07	501.236	-1.62068	4.92476e-19	4.43841e-18
RPL9	19282.1	-1.39723	0	0	20029.5	-1.27784	0	0
RALY	627	-1.39934	7.09087e-108	1.87105e-106	700.223	-0.950715	4.69036e-63	1.12982e-61
NCOR2	180.51	-1.4	7.49881e-32	6.73573e-31	204.928	-0.874718	1.41368e-15	1.09449e-14
STK38L	494.585	-1.40054	8.70675e-91	2.00757e-89	583.791	-0.726013	5.03307e-30	6.58705e-29
FKBP10	1212.28	-1.40069	8.54773e-199	3.89329e-197	1392.54	-0.833808	5.55193e-91	1.90328e-89
MARVELD1	356.361	-1.40092	2.1301e-69	3.71399e-68	426.383	-0.676007	5.77323e-22	5.84213e-21
ITGA5	448.762	-1.40143	2.92693e-71	5.23277e-70	526.778	-0.748782	7.17101e-28	8.85748e-27
REEP2	124.776	-1.40543	1.40069e-26	1.10466e-25	133.085	-1.15904	3.78117e-19	3.43121e-18
DCK	131.285	-1.407	6.95408e-27	5.5464e-26	143.756	-1.03983	9.2826e-18	7.9555e-17
CDR2	133.856	-1.40944	1.02799e-27	8.41666e-27	163.463	-0.603296	7.22186e-08	3.32352e-07
LARP6	112.194	-1.41182	4.44293e-24	3.23029e-23	120.597	-1.13391	5.07881e-18	4.42064e-17
XBP1	578.205	-1.41235	3.15128e-106	8.16961e-105	619.409	-1.14065	8.14398e-80	2.46547e-78
CREB3L1	344.846	-1.41241	8.69336e-63	1.39122e-61	395.58	-0.848958	3.65693e-27	4.43387e-26
FAM129A	114.823	-1.42102	2.79596e-24	2.04691e-23	138.961	-0.646818	4.78276e-08	2.24014e-07
CENPH	116.976	-1.42161	6.4731e-26	4.96998e-25	133.956	-0.86784	4.1163e-12	2.60657e-11
SNTB2	1013.07	-1.42288	2.26997e-170	9.00867e-169	1118.98	-1.01573	1.50469e-103	5.89717e-102
PCBP4	222.693	-1.42642	1.14705e-44	1.40794e-43	237.621	-1.17607	3.58537e-34	5.24637e-33
MPHOSPH9	111.352	-1.42957	5.67466e-24	4.10768e-23	133.584	-0.686232	3.79279e-08	1.79151e-07
DDAH1	1253.03	-1.43	6.01983e-197	2.68408e-195	1528.72	-0.623994	2.22935e-48	4.33931e-47
WIPI1	162.864	-1.4321	6.34768e-36	6.33185e-35	186.643	-0.87155	1.13994e-16	9.35496e-16
C7H14orf1	204.844	-1.43257	3.20137e-38	3.40934e-37	234.902	-0.864757	8.04432e-19	7.19178e-18
RPSA	25267.2	-1.43356	0	0	26726.1	-1.2231	0	0
RPS9	15713.7	-1.43504	0	0	15555.5	-1.57175	0	0
RRAS	516.264	-1.43671	4.01087e-92	9.3061e-91	602.945	-0.793884	3.77451e-38	6.0681e-37
ESD	1314.88	-1.43804	2.62132e-233	1.36153e-231	1331.61	-1.45026	3.40375e-228	2.95556e-226
EIF3E	765.39	-1.43824	7.8267e-137	2.5352e-135	747.266	-1.65564	8.81943e-180	5.92086e-178
CISD1	1217.4	-1.43915	2.1851e-181	9.34856e-180	1367.38	-0.956422	2.33717e-97	8.40977e-96
FAM111A	383.08	-1.44172	4.96823e-75	9.3807e-74	446.164	-0.807432	5.08488e-29	6.45673e-28
CYB5A	300.854	-1.44327	1.37084e-61	2.15878e-60	338.994	-0.945005	1.2219e-32	1.72544e-31
EIF3L	816.439	-1.4457	1.11126e-156	4.02199e-155	845.996	-1.33875	1.55586e-140	8.3872e-139
RSU1	647.574	-1.45634	1.37994e-117	3.9897e-116	652.392	-1.49576	6.24574e-134	3.21168e-132
RAB4A	160.152	-1.45702	1.88392e-34	1.81442e-33	186.895	-0.81443	1.47958e-14	1.08635e-13
SQLE	365.701	-1.46066	2.20993e-67	3.74298e-66	391.221	-1.19102	5.484e-48	1.05749e-46
MAZ	194.153	-1.46377	3.85244e-35	3.76172e-34	228.144	-0.793545	6.19424e-16	4.87902e-15
RPL22	6725.3	-1.46495	0	0	7427.51	-1.05084	0	0
CEBPZOS	247.82	-1.47207	1.60672e-51	2.18004e-50	301.013	-0.669689	1.03953e-15	8.10876e-15
RPS12	43041.1	-1.47525	0	0	50895.6	-0.77457	0	0
PKIG	476.019	-1.47664	6.00801e-98	1.4676e-96	472.141	-1.60848	2.25338e-113	9.72507e-112
EPRS	372.394	-1.48222	1.14021e-77	2.24747e-76	389.729	-1.31708	1.26781e-63	3.08984e-62
KDELR1	1052.4	-1.4885	5.04019e-164	1.92294e-162	1123.36	-1.22794	2.57135e-118	1.1473e-116
HSD17B8	113.162	-1.48945	1.51545e-26	1.19325e-25	131.754	-0.850326	1.83378e-11	1.1103e-10
ALAD	182.686	-1.4896	6.63787e-39	7.18277e-38	183.097	-1.55816	3.84055e-42	6.64581e-41
MCRIP1	504.577	-1.49047	2.14035e-104	5.43457e-103	546.534	-1.15988	6.16071e-71	1.67297e-69
RPIA	364.836	-1.49061	1.75465e-80	3.58263e-79	393.147	-1.18592	1.07597e-57	2.4571e-56
CRYL1	304.815	-1.49265	5.7211e-64	9.25568e-63	311.686	-1.44915	5.63328e-63	1.35245e-61
ANXA6	591.968	-1.49317	2.51355e-126	7.73557e-125	649.527	-1.10359	1.2224e-81	3.82026e-80
TECR	374.53	-1.49383	2.72512e-79	5.48842e-78	412.37	-1.08513	9.05683e-49	1.77958e-47
MTHFD2	123.88	-1.49403	6.41129e-27	5.12453e-26	138.856	-1.01397	8.31975e-17	6.86261e-16
IPO5	138.291	-1.49541	4.50037e-31	3.98439e-30	146.457	-1.27508	2.91889e-25	3.33544e-24
MTURN	128.163	-1.50274	1.9013e-29	1.62312e-28	149.902	-0.834996	1.60502e-12	1.04604e-11
SMARCD3	298.72	-1.50446	5.06986e-68	8.65619e-67	345.799	-0.877783	3.01647e-29	3.85051e-28
TPT1	18294	-1.50509	0	0	19753.7	-1.18741	0	0
PDLIM1	214.033	-1.50872	2.28546e-42	2.66601e-41	207.717	-1.77222	2.46468e-61	5.8209e-60
METTL26	264.854	-1.50883	7.7023e-57	1.12332e-55	279.168	-1.31217	4.569e-44	8.14945e-43
VIM	38227.1	-1.5125	0	0	38850.8	-1.50363	0	0
RBPMS	565.883	-1.52505	8.90016e-119	2.59349e-117	581.768	-1.45261	1.46152e-113	6.32643e-112
CFL2	1068.76	-1.53194	3.36051e-201	1.54011e-199	1077.27	-1.57093	3.01382e-227	2.60139e-225
CRTAP	407.619	-1.53646	4.51558e-90	1.03155e-88	487.936	-0.771052	5.53516e-31	7.44576e-30
FDPS	509.492	-1.53953	9.79361e-97	2.35349e-95	535.913	-1.34305	7.71116e-71	2.09008e-69
RPLP1	52612.9	-1.53986	0	0	63425.9	-0.744919	7.6461e-261	7.49162e-259
PSPH	475.498	-1.54036	1.47087e-97	3.56354e-96	508.425	-1.26377	6.09703e-76	1.77536e-74
SYNM	175.286	-1.54098	4.93055e-37	5.10398e-36	179.19	-1.50076	7.00128e-36	1.06757e-34
RPL23A	18874.1	-1.54145	0	0	20243.7	-1.25091	0	0
EIF3H	1072.96	-1.5483	1.19608e-205	5.60305e-204	1048.12	-1.77716	1.4386e-269	1.44869e-267
STAU2	101.97	-1.55271	1.48623e-25	1.1242e-24	126.197	-0.651757	2.9166e-07	1.27429e-06
KDELR3	791.594	-1.55394	3.42752e-164	1.31105e-162	910.449	-0.945325	1.31147e-77	3.8891e-76
PSME1	920.616	-1.55405	1.62221e-160	6.06402e-159	891.244	-1.84035	5.30993e-210	4.27774e-208
WWTR1	312.494	-1.55421	3.50588e-71	6.25272e-70	372.984	-0.791672	1.40487e-25	1.62327e-24
GYG1	519.584	-1.55991	2.29977e-109	6.14503e-108	591.842	-0.989254	3.99478e-54	8.72415e-53
RPUSD1	106.915	-1.56282	3.15434e-27	2.54185e-26	122.114	-0.984046	7.01261e-14	4.95564e-13
ASPH	366.872	-1.56706	2.01423e-81	4.176e-80	386.136	-1.37228	1.5955e-66	4.04482e-65
HACE1	113.247	-1.568	1.22229e-28	1.02282e-27	140.53	-0.649998	4.02013e-08	1.8958e-07
CPQ	234.832	-1.56975	4.4271e-58	6.58636e-57	238.902	-1.55436	3.51983e-58	8.08891e-57
AFAP1	158.033	-1.57515	5.37788e-34	5.11296e-33	178.226	-1.04893	2.93171e-21	2.88809e-20
DZIP1	207.866	-1.57741	2.99287e-51	4.04598e-50	261.254	-0.609607	8.63119e-12	5.36021e-11
LRRFIP1	677.663	-1.57879	3.39349e-141	1.12129e-139	703.534	-1.45118	4.13433e-126	1.98516e-124
FER	169.856	-1.58159	7.6265e-39	8.24051e-38	200.996	-0.849789	4.62792e-16	3.68329e-15
ESYT2	371.725	-1.5828	6.56074e-84	1.3994e-82	419.956	-1.0463	3.6059e-46	6.67805e-45
TMED3	835.029	-1.59416	2.61315e-174	1.05402e-172	898.163	-1.27833	4.85675e-122	2.26456e-120
MRAS	153.116	-1.59569	3.22106e-38	3.42785e-37	184.571	-0.787426	9.47536e-14	6.64421e-13
ANPEP	228.328	-1.59747	2.74784e-53	3.84101e-52	245.444	-1.28553	9.5929e-40	1.59526e-38
RBMS3	145.485	-1.60305	2.59898e-34	2.49337e-33	183.404	-0.622105	1.10066e-08	5.46222e-08
CDK2AP1	1380.61	-1.60645	2.26467e-271	1.36832e-269	1607.36	-0.930628	8.51888e-126	4.07697e-124
RPS5	13356.5	-1.60938	0	0	13650.9	-1.56755	0	0
TAPBP	137.423	-1.61118	2.87e-36	2.89602e-35	166.442	-0.773018	1.49767e-12	9.78275e-12
NXPH4	196.983	-1.61455	8.14307e-50	1.07916e-48	220.164	-1.10756	2.63227e-27	3.20222e-26
FLNA	5356.73	-1.61494	0	0	6395.63	-0.833841	3.62995e-207	2.8922e-205
RPL13A	29792.9	-1.61637	0	0	32193.5	-1.27823	0	0
TRIM59	136.432	-1.6166	9.4921e-37	9.75775e-36	142.964	-1.43137	1.28063e-29	1.65511e-28
PRTFDC1	309.239	-1.61686	5.57035e-73	1.01175e-71	363.491	-0.899204	2.67107e-30	3.51481e-29
CUX1	365.161	-1.61987	2.79607e-79	5.62367e-78	445.412	-0.751219	3.48967e-25	3.97516e-24
RPL8	19628.7	-1.63479	0	0	21644.2	-1.19533	0	0
PAFAH1B3	139.736	-1.63555	1.14199e-35	1.13152e-34	132.768	-2.06676	4.67582e-50	9.40416e-49
S100A14	161.808	-1.64333	2.2196e-42	2.59327e-41	174.465	-1.31429	1.4806e-30	1.97336e-29
RPS10	9484.89	-1.64478	0	0	10473.9	-1.19656	0	0
FAM210B	315.885	-1.64575	3.10774e-77	6.09323e-76	378.235	-0.842384	5.12549e-27	6.19373e-26
FKBP11	1007.76	-1.65025	2.08193e-224	1.0447e-222	1150.65	-1.04754	4.01616e-89	1.35438e-87
GNB4	312.769	-1.65108	4.9163e-71	8.73661e-70	371.361	-0.881483	2.36501e-30	3.12057e-29
PPP1R3E	100.227	-1.65539	1.69784e-27	1.38398e-26	120.37	-0.841666	2.30314e-10	1.296e-09
CDKN3	219.747	-1.65589	5.97718e-41	6.74392e-40	206.489	-2.17756	1.24281e-29	1.60911e-28
TASP1	100.464	-1.66816	1.67158e-27	1.36333e-26	116.217	-1.00417	4.93795e-14	3.50662e-13
RPS17	14684	-1.67037	0	0	17108.9	-0.974103	1.71551e-279	1.7769e-277
ACAT1	484.242	-1.6715	3.35815e-119	9.82424e-118	494.623	-1.62965	8.59247e-122	3.99357e-120
LOX	231.787	-1.67182	1.3955e-57	2.06164e-56	223.117	-2.01638	5.2589e-75	1.51009e-73
RPA3	417.236	-1.67606	1.40495e-105	3.59817e-104	447.145	-1.37035	8.36585e-77	2.45573e-75
RPL7A	18384.7	-1.68152	0	0	18899.5	-1.60375	0	0
SKA2	254.525	-1.68164	1.26313e-63	2.03241e-62	277.437	-1.29357	2.23351e-43	3.92583e-42
SIVA1	803.009	-1.68271	1.12093e-167	4.3897e-166	896.218	-1.17666	2.52528e-99	9.29417e-98
UTRN	193.987	-1.68504	6.65009e-47	8.46443e-46	213.829	-1.23424	6.89898e-30	8.9966e-29
SELENOM	4513.88	-1.68875	0	0	5132.76	-1.09454	1.50684e-283	1.59494e-281
GALM	142.733	-1.68989	1.15349e-40	1.28674e-39	175.654	-0.763185	1.65384e-12	1.07544e-11
STX2	198.914	-1.69466	4.39516e-57	6.44174e-56	221.785	-1.19005	1.95695e-34	2.88391e-33
EIF3G	1365.84	-1.69568	0	0	1341.15	-1.908	0	0
RPL28	20414.8	-1.70615	0	0	24576.8	-0.862399	5.20393e-251	4.96462e-249
MSRB1	448.243	-1.70845	1.96526e-112	5.3576e-111	484.088	-1.36203	2.21999e-81	6.86397e-80
SNRPD2	2463.97	-1.71524	0	0	3065.31	-0.738447	3.70041e-110	1.54639e-108
PSMB8	156.547	-1.71971	3.77064e-45	4.67869e-44	145.134	-2.38949	7.69961e-70	2.05621e-68
RACK1	11309.9	-1.72077	0	0	11236.5	-1.85633	0	0
TCP11L1	117.112	-1.72325	9.97664e-33	9.11631e-32	133.343	-1.1143	1.35585e-17	1.15686e-16
RRBP1	861.242	-1.72701	5.63519e-204	2.6232e-202	999.364	-1.02898	9.86846e-94	3.43172e-92
GNA14	158.664	-1.73077	1.05336e-46	1.33729e-45	189.457	-0.913553	1.25919e-18	1.11611e-17
SERPING1	108.265	-1.73238	1.15827e-28	9.70337e-28	137.165	-0.676307	7.82796e-08	3.59561e-07
THBS2	356.717	-1.73504	4.75109e-96	1.13436e-94	431.054	-0.866855	2.49734e-35	3.76053e-34
HMGN2	1323.1	-1.73554	2.23242e-193	9.89418e-192	1480.18	-1.20572	4.27964e-108	1.76807e-106
RPS14	16263.4	-1.73938	0	0	19030.5	-1.00418	0	0
EEF1D	2552.57	-1.75122	0	0	2540.24	-1.87842	0	0
MAML2	469.128	-1.76673	7.89991e-123	2.34353e-121	562.134	-0.918816	2.64269e-47	5.04231e-46
NOP53	694.963	-1.77098	1.20428e-190	5.32148e-189	639.777	-2.53239	0	0
VLDLR	602.126	-1.77607	2.31644e-163	8.81496e-162	683.284	-1.16968	8.25467e-87	2.71431e-85
PDK1	219.118	-1.77614	2.94833e-61	4.61842e-60	250.504	-1.13082	7.65183e-33	1.08465e-31
LSAMP	373.189	-1.77693	6.73499e-108	1.78032e-106	441.78	-0.981075	8.97187e-46	1.65313e-44
RPL23	24277.4	-1.7827	0	0	28352	-1.04259	0	0
PLP2	1676.67	-1.78365	0	0	1523.05	-2.68743	0	0
SDC2	1079.62	-1.78571	6.64033e-245	3.64062e-243	1171.44	-1.39542	3.46014e-185	2.37798e-183
GPX7	169.948	-1.78955	7.06386e-52	9.64634e-51	189.076	-1.26939	3.05302e-31	4.13369e-30
LOXL2	1038.27	-1.80046	5.61654e-242	3.04548e-240	1319.41	-0.708864	7.22584e-52	1.50765e-50
SHMT2	298.156	-1.80559	1.63532e-89	3.70715e-88	323.711	-1.41373	2.90945e-63	7.0434e-62
SVBP	523.28	-1.81094	5.19234e-136	1.67456e-134	581.841	-1.29166	2.96568e-95	1.04382e-93
RPL29	10870.8	-1.81221	0	0	12313.8	-1.20373	0	0
FERMT2	1168.05	-1.82261	5.91404e-308	3.85663e-306	1153.24	-2.01158	0	0
RASL11A	241.586	-1.82293	1.78772e-70	3.15419e-69	234.314	-2.14773	2.14311e-90	7.29513e-89
MYL6	12784.2	-1.82384	0	0	13421.7	-1.61231	0	0
AGL	177.911	-1.82833	1.42979e-53	2.00238e-52	228.191	-0.691405	1.3073e-12	8.57788e-12
CDCA4	345.309	-1.83024	7.34727e-89	1.66048e-87	359.341	-1.66943	1.57707e-80	4.81454e-79
PXK	138.938	-1.83063	9.77079e-44	1.17496e-42	169.108	-0.89498	1.86834e-16	1.52464e-15
RPS15	20388.8	-1.83292	0	0	24937.7	-0.878902	0	0
SEPT11	612.298	-1.83738	2.35149e-159	8.70227e-158	772.948	-0.752478	1.14899e-40	1.92842e-39
ARMC10	313.586	-1.83811	4.56672e-90	1.04162e-88	376.133	-0.963838	1.65161e-36	2.55603e-35
NT5C	119.825	-1.84377	2.17337e-40	2.41534e-39	137.46	-1.16579	2.26626e-20	2.1592e-19
MAN1A1	104.231	-1.84403	2.70815e-32	2.46095e-31	122.033	-1.0849	2.57844e-16	2.07722e-15
FKBP9	351.969	-1.84412	1.94384e-107	5.09285e-106	461.39	-0.617128	4.67786e-19	4.22903e-18
RPS19	27992	-1.84415	0	0	36175.2	-0.67022	5.9335e-205	4.5048e-203
NFKBIZ	388.059	-1.84653	6.39727e-105	1.62993e-103	423.115	-1.41692	9.49218e-77	2.78073e-75
TGFB2	230.234	-1.85156	5.96366e-73	1.08186e-71	270.418	-1.05833	1.73428e-30	2.3009e-29
SEC24D	295.707	-1.85606	1.09466e-92	2.55588e-91	378.509	-0.713403	1.00394e-21	1.00331e-20
C1R	227.419	-1.85615	6.53508e-61	1.01403e-59	271.237	-0.995809	8.75563e-24	9.5391e-23
ILK	976.728	-1.85725	4.46389e-225	2.25525e-223	1031.92	-1.60792	1.50445e-183	1.02906e-181
EMILIN1	465.197	-1.85733	1.08328e-126	3.34079e-125	555.852	-0.991012	2.93911e-48	5.7055e-47
MMP23B	1332.89	-1.86833	1.39795e-296	8.95836e-295	1703.63	-0.725618	1.50314e-74	4.29921e-73
ACTG1	21786.1	-1.86851	0	0	22972.9	-1.62689	0	0
KRCC1	302.682	-1.87059	1.43662e-77	2.82796e-76	386.604	-0.730238	3.81477e-23	4.06749e-22
CAMK2G	232.574	-1.87162	8.664e-73	1.56789e-71	240.394	-1.75424	3.18072e-71	8.71902e-70
GLIPR1	1621.61	-1.88647	1.59278e-286	9.94847e-285	1983.02	-0.913325	1.0053e-106	4.09491e-105
DNMT1	176.068	-1.8872	2.88697e-59	4.36525e-58	183.877	-1.70475	7.45033e-54	1.6125e-52
CKS2	757.406	-1.89072	1.72817e-23	1.2311e-22	723.478	-2.35583	1.07267e-33	1.55082e-32
IDH2	711.404	-1.89932	9.54417e-199	4.33382e-197	717.33	-1.94254	3.92984e-214	3.20149e-212
WDR1	1064.26	-1.90562	4.74337e-249	2.6397e-247	1165.94	-1.44054	3.81319e-176	2.49077e-174
RPL4	8460.13	-1.91718	0	0	8838.82	-1.72611	0	0
CAT	177.904	-1.91915	7.5929e-60	1.15874e-58	234.994	-0.628478	2.77219e-11	1.65566e-10
LHFPL2	152.826	-1.92942	7.93325e-54	1.11525e-52	187.061	-0.933049	8.3799e-18	7.19461e-17
RPS18	19727.5	-1.9302	0	0	23225.1	-1.10563	0	0
MYADM	813.586	-1.93374	2.01527e-233	1.05043e-231	871.485	-1.58874	8.58802e-178	5.63506e-176
SERHL2	115.243	-1.93509	2.34464e-39	2.55203e-38	127.675	-1.40219	1.42687e-25	1.64606e-24
VKORC1	716.546	-1.94006	7.71731e-198	3.48291e-196	740.419	-1.81253	1.21024e-201	9.09309e-200
RPS13	10463.2	-1.94089	0	0	11934.5	-1.26234	0	0
SMAP2	637.121	-1.9579	5.74064e-182	2.47031e-180	690.844	-1.53868	3.64042e-132	1.83936e-130
RPL3	9229.26	-1.95821	0	0	9621.65	-1.77655	0	0
TLN1	758.781	-1.96053	1.97787e-242	1.07641e-240	902.474	-1.07763	4.81218e-103	1.87585e-101
FAM114A1	604.057	-1.96458	3.62633e-197	1.62177e-195	758.98	-0.845644	4.95579e-51	1.0208e-49
WARS	332.903	-1.9656	9.77923e-109	2.59896e-107	354.259	-1.65295	2.61235e-88	8.72851e-87
LGALS1	34965	-1.96721	0	0	36546	-1.7682	0	0
RPL35A	10363	-1.96904	0	0	13644.1	-0.668835	6.10086e-197	4.46811e-195
SPRYD7	100.679	-1.97204	2.11995e-37	2.22093e-36	126.205	-0.860778	9.51794e-12	5.8857e-11
SLC25A6	7280.61	-1.97423	0	0	7211.72	-2.15482	0	0
RPL27A	22705.3	-1.97497	0	0	27030.9	-1.08385	0	0
TTLL7	171.869	-1.97595	6.86176e-62	1.08752e-60	197.156	-1.25407	1.80465e-33	2.60131e-32
TUBA1A	2404.82	-1.97938	0	0	2738.2	-1.29782	0	0
RPLP2	9999.72	-1.98678	0	0	12825.6	-0.778498	2.68193e-199	1.9944e-197
SMC4	282.449	-1.98969	6.75478e-78	1.33499e-76	292.128	-1.85625	3.24616e-71	8.88162e-70
CHRDL1	557.67	-2.00225	8.19715e-180	3.44723e-178	708.094	-0.825231	3.63643e-47	6.90208e-46
PROS1	212.556	-2.0049	6.48072e-69	1.11551e-67	258.379	-1.00757	4.87127e-26	5.70123e-25
LMF2	169.69	-2.01179	7.08734e-65	1.15927e-63	204.512	-1.05338	7.23516e-26	8.43384e-25
RPL15	15874.6	-2.01278	0	0	17311.6	-1.5517	0	0
CENPW	130.875	-2.01458	5.73875e-39	6.21439e-38	147.309	-1.38156	1.79398e-23	1.93417e-22
RPL30	6194.41	-2.01919	0	0	7257.75	-1.18553	0	0
RPS3	18759.4	-2.01949	0	0	20278.6	-1.6076	0	0
B3GNT9	138.05	-2.02013	3.11358e-50	4.14109e-49	157.709	-1.30611	9.03576e-28	1.11418e-26
DPT	368.75	-2.02092	2.16296e-117	6.24139e-116	360.049	-2.32667	6.68845e-156	3.89515e-154
C1QTNF2	361.585	-2.03416	1.44608e-127	4.49714e-126	390.622	-1.62198	4.48958e-97	1.60353e-95
RCN3	800.702	-2.03445	8.33227e-251	4.65444e-249	978.142	-1.00447	3.19209e-88	1.0641e-86
PARVA	635.348	-2.03626	1.6189e-214	7.80605e-213	830.865	-0.729945	8.65546e-42	1.48888e-40
PRSS23	310.715	-2.03842	6.36043e-113	1.74036e-111	368.36	-1.13871	3.97574e-49	7.85453e-48
COL5A1	305.576	-2.03975	2.20289e-105	5.63202e-104	347.267	-1.34484	3.30763e-62	7.9018e-61
RPL21	15361.1	-2.04045	0	0	18768.6	-1.009	0	0
RPL26	18636.5	-2.04609	0	0	22174.7	-1.13084	0	0
KARS	1534.51	-2.05144	0	0	1675.97	-1.57281	0	0
IFITM3	1907.2	-2.05179	0	0	2162.48	-1.36966	6.89931e-298	7.63716e-296
PLAC8	165.63	-2.05741	2.65607e-61	4.16502e-60	176.48	-1.72002	9.42946e-49	1.85029e-47
TMEM30B	216.463	-2.06144	1.186e-76	2.29795e-75	291.188	-0.63851	7.64629e-13	5.08153e-12
C12H17orf49	455.473	-2.06587	2.11492e-160	7.88593e-159	510.086	-1.44227	1.12463e-99	4.1497e-98
RPL22L1	3596.71	-2.06681	0	0	3217.94	-3.43858	0	0
TMEM65	272.826	-2.0704	3.60241e-103	9.08457e-102	351.625	-0.803914	2.48388e-25	2.84733e-24
CARS	175.813	-2.07216	3.17629e-69	5.5057e-68	204.839	-1.24261	3.05666e-33	4.37127e-32
TMEM47	223.375	-2.08055	8.60077e-85	1.84518e-83	212.685	-2.64082	1.29802e-114	5.66943e-113
GARS	1043.48	-2.08097	0	0	1047.91	-2.15607	0	0
AMN1	169.686	-2.09005	2.95372e-61	4.62197e-60	223.906	-0.720231	5.36215e-14	3.80228e-13
RPL13	14405.3	-2.09394	0	0	15849.3	-1.56346	0	0
LTBP4	127.9	-2.0977	1.01834e-47	1.30855e-46	145.648	-1.38123	1.2144e-29	1.57513e-28
RPS24	13734.8	-2.10038	0	0	15646	-1.37916	0	0
RPL19	16255.6	-2.10167	0	0	18341.9	-1.42995	0	0
FHL3	393.256	-2.1037	2.94526e-127	9.12107e-126	410.254	-1.90146	1.76295e-116	7.77039e-115
RPL18A	16470.1	-2.10432	0	0	19035.9	-1.30769	0	0
RPS8	31954.4	-2.10784	0	0	35052.3	-1.59124	0	0
ID4	349.063	-2.11223	6.65222e-132	2.09963e-130	335.532	-2.58531	2.56393e-170	1.63068e-168
RPS25	14843.2	-2.11646	0	0	18616.3	-0.94042	0	0
RPL5	7954.83	-2.1195	0	0	8043.32	-2.147	0	0
TUBA1B	3255.69	-2.12401	0	0	3719.81	-1.37965	0	0
BGN	5569.31	-2.13852	0	0	6873.99	-1.02183	0	0
HMGB3	116.498	-2.14071	4.2989e-44	5.22039e-43	119.896	-2.02525	4.71664e-41	8.0277e-40
RPS11	16745	-2.16265	0	0	19088.3	-1.41752	0	0
IDUA	323.135	-2.1631	2.74863e-122	8.1376e-121	375.473	-1.31702	2.54455e-59	5.92272e-58
FAU	9531.52	-2.1726	0	0	12308.8	-0.849548	4.29756e-242	3.96935e-240
IGFBP7	7933.25	-2.17524	0	0	9948.97	-0.972145	1.97476e-291	2.13701e-289
SYNE2	145.179	-2.17642	7.63115e-61	1.18163e-59	178.631	-1.056	8.82417e-23	9.25229e-22
C1QTNF1	521.45	-2.19001	2.24382e-178	9.25215e-177	675.133	-0.843613	5.55288e-45	1.00402e-43
PTMS	1921.42	-2.19205	0	0	2267.57	-1.26055	1.1488e-279	1.19847e-277
CCDC112	278.987	-2.19387	5.11772e-106	1.31752e-104	279.217	-2.30442	1.07837e-118	4.82639e-117
DHFR	122.358	-2.19447	3.95212e-52	5.42702e-51	131.295	-1.79726	8.78275e-41	1.48091e-39
MXRA7	271.659	-2.20713	4.21102e-112	1.14588e-110	356.076	-0.804399	2.06984e-25	2.38024e-24
CHAC1	137.317	-2.21094	6.81453e-57	9.9581e-56	170.898	-1.02677	9.23253e-20	8.59313e-19
CXXC5	356.653	-2.22176	4.96027e-150	1.73586e-148	485.798	-0.6667	8.52901e-25	9.59497e-24
PCDH18	108.756	-2.22641	2.31871e-46	2.92367e-45	120.571	-1.61026	3.14e-30	4.12437e-29
C1QTNF5	142.971	-2.22658	6.23248e-61	9.69111e-60	191.176	-0.731942	1.18967e-11	7.28437e-11
CRIP2	1260.22	-2.23012	0	0	1568.57	-1.03391	5.70271e-138	3.01807e-136
RPL37	8604.76	-2.23588	0	0	11950.9	-0.600898	1.38683e-136	7.23398e-135
PAWR	280.842	-2.23594	2.30613e-111	6.20684e-110	328.242	-1.33113	4.3459e-55	9.56297e-54
RPL18.1	10856.3	-2.23973	0	0	12390.3	-1.46208	0	0
LOXL1	322.181	-2.2433	1.05867e-129	3.32728e-128	379.583	-1.29544	1.47808e-65	3.69545e-64
PDLIM4	106.079	-2.25624	7.22773e-48	9.32799e-47	144.151	-0.690822	3.07686e-09	1.59748e-08
ECHDC2	141.916	-2.25641	1.2354e-60	1.90694e-59	166.58	-1.32299	6.11343e-29	7.75598e-28
PDZK1IP1.1	507.923	-2.2587	2.22398e-169	8.73252e-168	596.852	-1.32337	1.06577e-93	3.69732e-92
ZNF277	198.609	-2.26575	6.76859e-82	1.40922e-80	219.92	-1.65155	8.387e-56	1.87685e-54
MESP2	198.217	-2.26922	2.46584e-85	5.33652e-84	191.802	-2.72435	1.61816e-105	6.46419e-104
MYH9	1898.91	-2.27339	0	0	2422.33	-0.951332	3.26974e-156	1.91962e-154
RPL10	33909.3	-2.27478	0	0	36530.6	-1.8306	0	0
RPL11	15765	-2.28055	0	0	18002.6	-1.48562	0	0
ARL4D	249.916	-2.28093	8.4031e-106	2.15957e-104	276.94	-1.65964	2.39743e-68	6.26399e-67
CPZ	176.223	-2.28526	4.34641e-78	8.62466e-77	229.206	-0.873849	6.72478e-21	6.5141e-20
FBLIM1	321.036	-2.28585	4.22269e-106	1.0909e-104	399.494	-1.06443	2.48998e-40	4.16461e-39
RPL35	11385.2	-2.28619	0	0	15326.3	-0.74022	1.52831e-190	1.08107e-188
RFESD	470.01	-2.2973	2.92149e-188	1.27572e-186	560.338	-1.27393	2.35557e-86	7.7281e-85
RPL14	15181.6	-2.2986	0	0	16873.1	-1.65286	0	0
PDE1A	102.399	-2.29984	1.05899e-44	1.30093e-43	136.59	-0.782787	9.00134e-10	4.87046e-09
ARHGEF2	612.763	-2.32472	2.94798e-238	1.57541e-236	719.196	-1.36528	2.7723e-112	1.17892e-110
CEBPD	5751.05	-2.33326	0	0	7849.32	-0.70808	2.29579e-98	8.36465e-97
CUEDC1	154.831	-2.33603	4.96598e-67	8.34408e-66	174.092	-1.61516	7.45553e-41	1.263e-39
RPS3A	18189.9	-2.33934	0	0	20300.8	-1.65612	0	0
RPS27A	22355.2	-2.34233	0	0	26978.5	-1.23825	0	0
RPL12	11801.3	-2.34285	0	0	13417.1	-1.55054	0	0
C5H12orf75	131.914	-2.34714	9.58759e-54	1.34654e-52	149.596	-1.56804	8.09844e-34	1.17907e-32
DSTN	3921.82	-2.34859	0	0	4161.25	-1.99312	0	0
TUBB2B	383.891	-2.35124	3.05862e-167	1.19149e-165	407.59	-1.99086	2.68294e-138	1.43034e-136
SLC1A5	399.463	-2.36094	3.93703e-180	1.66514e-178	420.884	-2.05284	1.70929e-144	9.4967e-143
PKIA	118.338	-2.36119	1.19659e-54	1.68696e-53	144.072	-1.20693	6.5966e-23	6.94175e-22
VCL	1481.7	-2.36477	2.81557e-149	9.80679e-148	1854.19	-1.08038	4.32527e-131	2.16278e-129
EEF1G	7500.75	-2.36723	0	0	8148.67	-1.84557	0	0
WFDC2	114.722	-2.37411	7.47426e-52	1.0188e-50	148.809	-0.929396	4.212e-15	3.18281e-14
ERG	167.182	-2.38202	1.34994e-76	2.61218e-75	212.487	-1.02523	2.67656e-24	2.96734e-23
COMTD1	124.164	-2.38874	8.47407e-58	1.25567e-56	133.843	-1.91428	4.82408e-45	8.75518e-44
TP53I13	321.815	-2.38973	1.83724e-140	6.05718e-139	352.425	-1.80959	9.67293e-100	3.57824e-98
HACD4	196.814	-2.39104	2.12637e-82	4.44585e-81	234.865	-1.32081	1.33683e-38	2.16839e-37
DPYSL2	111.178	-2.40264	5.77258e-54	8.12276e-53	143.346	-0.962567	5.05933e-15	3.80723e-14
NBEAL2	245.903	-2.40726	1.40346e-111	3.79113e-110	279.288	-1.59801	2.0143e-65	5.01018e-64
TSPAN15	179.777	-2.42217	2.53276e-82	5.28808e-81	183.901	-2.34186	8.08146e-83	2.55872e-81
RPS7	17657.4	-2.42656	0	0	20144.8	-1.58441	0	0
NACA	8298.18	-2.43009	0	0	9001.49	-1.90321	0	0
LHFP	915.662	-2.44004	0	0	1145.06	-1.12008	1.73139e-129	8.48206e-128
SCARA3	370.728	-2.45205	1.84574e-172	7.38445e-171	499.398	-0.809758	5.73742e-35	8.54192e-34
MPP6	138.546	-2.45289	2.09566e-65	3.4469e-64	165.811	-1.33724	2.67033e-30	3.51481e-29
RPS4X	13373.6	-2.45708	0	0	14782.3	-1.79708	0	0
UBA52	11852.2	-2.4575	0	0	14775.6	-1.14455	0	0
SSR4	6607.49	-2.46155	0	0	8734.44	-0.8907	3.44723e-208	2.76178e-206
RPS23	14618.8	-2.46824	0	0	18573.9	-1.06335	0	0
AIG1	306.278	-2.46891	4.07674e-124	1.22659e-122	323.665	-2.12294	1.62444e-106	6.57988e-105
PRKAG2	209.703	-2.47144	9.52517e-99	2.33445e-97	234.06	-1.7502	1.64492e-68	4.32904e-67
RPL6	17684.5	-2.48572	0	0	19862.4	-1.71532	0	0
CAVIN3	614.227	-2.48606	2.02848e-263	1.18686e-261	686.309	-1.74814	4.56712e-171	2.91752e-169
TCEAL4	171.28	-2.498	4.07559e-87	9.00461e-86	209.21	-1.2628	1.11207e-33	1.60618e-32
RPS16	14815.9	-2.5008	0	0	16843.2	-1.65141	0	0
EIF4EBP3	385.004	-2.50193	2.42272e-173	9.71912e-172	512.46	-0.878653	4.35857e-37	6.9075e-36
RPL34	11121.5	-2.50663	0	0	15467.4	-0.709013	9.17273e-197	6.68411e-195
FAM69A	142.635	-2.5098	1.26128e-72	2.2797e-71	167.759	-1.46183	8.1404e-37	1.27203e-35
EEF1B2	6837.06	-2.52555	0	0	7161.43	-2.24094	0	0
TRIM47	101.161	-2.53084	1.62305e-50	2.17037e-49	134.602	-0.892199	1.18285e-12	7.78951e-12
REM1	146.812	-2.53364	7.83466e-76	1.50423e-74	161.017	-1.90599	4.36057e-56	9.8035e-55
NUSAP1	208.259	-2.53594	5.1566e-90	1.17436e-88	222.786	-2.08158	8.18739e-71	2.21502e-69
DEXI	142.814	-2.5481	1.81882e-74	3.38667e-73	186.137	-0.986997	2.88983e-21	2.84877e-20
TPM4	15952.1	-2.54836	0	0	19365	-1.31825	0	0
RPL17	17213.6	-2.5547	0	0	18793.6	-1.94824	0	0
RPL7	18370.7	-2.5559	0	0	20757.3	-1.72271	0	0
AR	152.768	-2.60138	5.43744e-79	1.09066e-77	204.077	-0.905141	1.37092e-18	1.21365e-17
SH3BGR	166.261	-2.60204	6.95068e-85	1.49334e-83	198.897	-1.42478	1.85988e-41	3.18419e-40
PCGF5	358.423	-2.60426	9.1292e-180	3.82832e-178	430.478	-1.40395	5.775e-81	1.77799e-79
RPS15A	14093.1	-2.60507	0	0	17521.9	-1.22881	0	0
MAOA	254.496	-2.613	1.78201e-129	5.58878e-128	310.678	-1.31901	3.02916e-52	6.36606e-51
MYBL2	177.453	-2.62088	3.42465e-74	6.32109e-73	181.526	-2.53996	2.2139e-34	3.25596e-33
GDF6	110.497	-2.62771	9.72754e-52	1.3235e-50	146.581	-0.938667	5.38019e-12	3.38621e-11
RHOB	638.156	-2.64366	1.4675e-279	8.97659e-278	719.406	-1.79172	2.56589e-168	1.61074e-166
ZYX	816.312	-2.6521	0	0	1041.83	-1.12621	9.6728e-109	4.01906e-107
GSN	628.824	-2.65674	0	0	770.754	-1.32269	1.59461e-111	6.72193e-110
HMG20B	884.044	-2.66055	0	0	1006.92	-1.73664	2.59827e-248	2.4466e-246
HSPA2	163.677	-2.66953	6.16683e-80	1.25223e-78	181.417	-1.91567	2.98904e-58	6.89096e-57
RPL31	6993.97	-2.67134	0	0	9217.57	-0.992167	1.0334e-302	1.17072e-300
COL1A2	23044.9	-2.67545	0	0	31451.8	-0.847542	0	0
RPL10A	11981	-2.67698	0	0	13209	-1.96296	0	0
PDLIM2	295.558	-2.68936	5.05376e-156	1.82021e-154	319.9	-2.10575	8.88969e-119	3.991e-117
DAP	557.313	-2.70103	1.53617e-289	9.75965e-288	753.5	-0.895915	9.93067e-59	2.29673e-57
RARRES1	1635.51	-2.72888	0	0	2364.03	-0.643991	2.68653e-60	6.314e-59
PAICS	119.13	-2.72945	8.1103e-64	1.30923e-62	155.159	-1.06742	1.07608e-18	9.58488e-18
PDLIM7	3105.01	-2.74116	0	0	3353.07	-2.16192	0	0
MSRB3	539.608	-2.75301	1.6466e-269	9.78898e-268	624.474	-1.69034	2.21359e-154	1.26875e-152
DMPK	187.031	-2.77341	1.53293e-99	3.78199e-98	221.557	-1.55739	9.94207e-50	1.98036e-48
EMILIN2	269.811	-2.78731	4.72686e-139	1.54805e-137	325.101	-1.47721	3.74921e-67	9.57171e-66
RPS6	17288.7	-2.79068	0	0	19169.9	-1.99604	0	0
ARNT2	101.729	-2.80122	9.76081e-59	1.46839e-57	132.229	-1.10939	2.05445e-18	1.81214e-17
SLC38A5	162.304	-2.80555	2.2232e-93	5.2238e-92	167.523	-2.62417	3.79255e-89	1.28195e-87
SOD3	3469.45	-2.80579	0	0	5000.59	-0.680753	2.88792e-119	1.3046e-117
LMO4	1238.21	-2.83437	0	0	1486.21	-1.51936	2.79409e-276	2.85331e-274
RARRES2	102.324	-2.85613	8.50528e-57	1.23677e-55	136.894	-0.996628	5.25421e-15	3.94979e-14
DCN	341.226	-2.85866	7.25303e-180	3.05888e-178	382.977	-1.94859	2.17592e-119	9.86033e-118
LYL1	415.564	-2.8594	9.09955e-227	4.61304e-225	479.728	-1.76392	3.16862e-133	1.61221e-131
CTGF	2814.12	-2.8624	1.39849e-108	3.71001e-107	4155.44	-0.609567	8.19183e-15	6.10744e-14
RPL36A	5591.81	-2.89418	0	0	7186.77	-1.19449	0	0
MAP1B	2733.49	-2.89726	0	0	3738.92	-0.918553	2.38404e-162	1.46487e-160
ACTN1	2066.61	-2.9232	0	0	2404.49	-1.74692	0	0
MAL	109.632	-2.93118	7.14925e-66	1.18911e-64	156.892	-0.749532	1.39013e-10	7.93319e-10
FXYD6	891.276	-2.93287	0	0	1280.84	-0.732502	5.25589e-62	1.25149e-60
SERPINF1	868.547	-2.94495	0	0	986.466	-1.91497	1.66897e-288	1.79272e-286
FHL1	767.902	-2.95219	0	0	975.348	-1.27208	2.90492e-139	1.5544e-137
MYH10	501.487	-2.95927	2.21445e-283	1.37733e-281	588.702	-1.70651	2.96587e-156	1.7483e-154
KLF7	304.465	-2.97491	2.21849e-173	8.92401e-172	365.114	-1.58673	1.24387e-81	3.87902e-80
HSPB6	854.843	-2.97577	0	0	1010.19	-1.67718	1.58027e-215	1.30202e-213
AMIGO2	124.204	-2.9811	2.04947e-74	3.81135e-73	143.13	-1.83455	2.35365e-46	4.38129e-45
FSCN1	149.865	-2.99879	9.55944e-88	2.12795e-86	164.628	-2.20104	2.30225e-68	6.02616e-67
LUM	2372.71	-3.03917	0	0	3464	-0.703648	8.60623e-66	2.15542e-64
CSRP1	909.021	-3.05253	0	0	959.023	-2.59656	0	0
SORBS3	538.1	-3.05953	2.03655e-304	1.31646e-302	601.656	-2.09288	5.91159e-211	4.78905e-209
LBH	230.395	-3.06041	6.39605e-133	2.03614e-131	259.006	-2.06271	1.36834e-93	4.73563e-92
PALLD	685.339	-3.06582	0	0	881.13	-1.25469	6.22723e-115	2.72813e-113
TGFB1I1	931.459	-3.06625	0	0	1005.24	-2.39245	0	0
TPX2	108.385	-3.09067	2.76812e-25	2.08002e-24	117.164	-2.39277	2.44678e-22	2.5128e-21
HMGB2	723.622	-3.09226	2.7441e-78	5.4598e-77	736.14	-3.05531	1.49829e-81	4.65239e-80
LTBP2	1301.46	-3.11368	0	0	1901.03	-0.720914	2.59145e-75	7.47091e-74
SMTN	432.095	-3.12317	8.0393e-253	4.5078e-251	462.279	-2.50486	7.01448e-207	5.5583e-205
SRPX	133.468	-3.15211	6.44298e-84	1.37627e-82	157.214	-1.7798	2.02953e-47	3.89289e-46
PTTG1	178.425	-3.15785	2.87811e-93	6.74125e-92	180.085	-3.22423	8.17839e-18	7.02576e-17
PTGES3L	137.498	-3.16054	2.7649e-84	5.92312e-83	147.277	-2.52121	1.32204e-70	3.56337e-69
TNS1	551.19	-3.1749	0	0	716.754	-1.23834	1.21734e-96	4.31606e-95
CD200	105.538	-3.19441	1.50137e-64	2.44766e-63	133.125	-1.39435	1.24484e-25	1.44181e-24
SGCD	180.369	-3.19756	4.26788e-115	1.19428e-113	253.571	-0.891392	1.34939e-22	1.40269e-21
ASNS	273.339	-3.20081	1.44894e-174	5.86027e-173	278.858	-3.11718	2.92579e-174	1.88564e-172
SPARC	3647.69	-3.20534	0	0	4240.83	-1.88752	0	0
CALD1	7174.36	-3.22141	0	0	8988.81	-1.44488	0	0
PYCR1	614.019	-3.22933	0	0	692.294	-2.12276	3.07943e-237	2.79092e-235
PLXDC2	723.586	-3.25078	0	0	986.413	-1.04389	7.92567e-102	3.03246e-100
ALDH1L2	222.069	-3.25997	1.90765e-138	6.23375e-137	279.71	-1.43459	2.76896e-54	6.05621e-53
MFAP4	929.307	-3.26013	0	0	1195.16	-1.32137	1.23562e-144	6.89143e-143
JDP2	118.504	-3.26325	5.53363e-79	1.10845e-77	163.466	-0.999601	9.68692e-19	8.64963e-18
FNDC1	289.627	-3.26496	2.50114e-182	1.08258e-180	344.128	-1.76948	4.93671e-98	1.79417e-96
SYNPO2	288.857	-3.27877	9.19228e-185	3.99042e-183	339.629	-1.84946	1.46493e-100	5.48913e-99
CLEC14A	309.006	-3.27894	1.56738e-198	7.09541e-197	334.162	-2.50691	3.74889e-166	2.34322e-164
S100A2	6436.02	-3.31307	0	0	9450.67	-0.754227	2.56225e-32	3.57605e-31
BOK	125.112	-3.31924	5.32418e-79	1.06939e-77	143.653	-2.02974	1.53663e-51	3.19236e-50
TUBB6	737.108	-3.34454	0	0	764.249	-3.03162	0	0
S100A4	5530.67	-3.37908	0	0	7109.59	-1.36318	8.24731e-61	1.94462e-59
ISG12(A)	1133.14	-3.386	0	0	1303.82	-2.04176	4.15326e-51	8.59149e-50
EFEMP2	685.972	-3.3908	0	0	851.702	-1.55587	4.26268e-178	2.80969e-176
ISM1	747.484	-3.47846	0	0	1144.9	-0.632798	8.70406e-32	1.19411e-30
COPZ2	339.268	-3.48997	1.79859e-224	9.05596e-223	448.48	-1.2542	2.59856e-71	7.13669e-70
TMSB4X	70399	-3.49787	0	0	87061.1	-1.61406	0	0
COL15A1	1244.44	-3.52995	0	0	1773.62	-0.925435	1.76517e-114	7.68671e-113
LXN	1043.27	-3.53235	0	0	1241.94	-1.86325	3.37412e-226	2.89516e-224
ADAM12	255.618	-3.54028	5.39581e-167	2.09643e-165	361.805	-0.957367	1.02638e-32	1.45347e-31
TPM2	11148.1	-3.54389	0	0	13113.8	-1.95022	0	0
CDKN2C	170.129	-3.5467	2.47051e-107	6.46129e-106	192.405	-2.2492	5.43299e-76	1.58519e-74
STMN1	867.151	-3.57111	0	0	898.517	-3.22286	0	0
WISP2	137.372	-3.58122	3.26452e-90	7.49221e-89	147.608	-2.76037	1.42521e-81	4.43497e-80
SYNC	163.921	-3.60077	1.06698e-114	2.96331e-113	195.715	-1.86715	2.14933e-64	5.27369e-63
ANLN	154.358	-3.64143	2.54759e-100	6.30635e-99	177.599	-2.15635	1.45117e-66	3.68536e-65
TAGLN	12299.7	-3.67091	0	0	14450.1	-2.00693	0	0
ARHGEF25	211.779	-3.67926	4.68251e-146	1.60081e-144	240.674	-2.26629	5.4855e-103	2.13258e-101
THBS1	16713.4	-3.69963	0	0	25572.8	-0.68003	1.79221e-157	1.06511e-155
RCN1	2230.32	-3.77049	0	0	2651.14	-1.95821	0	0
JPH2	169.948	-3.79994	9.90979e-117	2.85398e-115	200.329	-2.03049	6.72453e-72	1.86448e-70
THY1	418.733	-3.82256	7.47275e-288	4.70719e-286	581.871	-1.09979	4.96246e-71	1.35264e-69
PHGDH	374.15	-3.87777	9.72627e-231	5.01665e-229	425.011	-2.35872	4.48405e-162	2.7436e-160
MYLK	275.358	-3.88875	2.66612e-56	3.84664e-55	277.658	-4.03827	1.9396e-61	4.58827e-60
ADAMTS9	306.499	-3.92788	7.49477e-211	3.56737e-209	356.658	-2.16997	1.8385e-137	9.69458e-136
RRM2	114.005	-3.95451	8.35111e-76	1.60131e-74	115.295	-4.01973	3.71385e-80	1.1314e-78
SSPN	593.268	-3.98475	0	0	687.87	-2.21648	8.56219e-231	7.57075e-229
PALMD	212.028	-3.995	2.93842e-141	9.73096e-140	286.564	-1.266	2.03564e-42	3.53518e-41
PTGIS	272.38	-4.00264	7.74064e-181	3.29266e-179	392.388	-0.980383	7.86029e-37	1.22958e-35
CCDC80	2662.77	-4.04396	0	0	3207.77	-1.94519	0	0
ITGA8	805.359	-4.11116	0	0	1031.95	-1.57106	1.58918e-187	1.10792e-185
EEF1A1	23638.7	-4.12522	0	0	27045.5	-2.37942	0	0
TGFB3	222.803	-4.18699	9.20616e-142	3.06245e-140	244.935	-2.80575	6.32076e-120	2.88231e-118
FBLN2	385.403	-4.19946	1.06261e-258	6.02676e-257	571.602	-0.884741	4.49587e-37	7.11732e-36
PKDCC	417.937	-4.20663	2.34677e-281	1.44747e-279	448.069	-3.13955	1.12106e-255	1.09104e-253
DPYSL3	174.191	-4.24163	1.34719e-124	4.07821e-123	194.901	-2.62799	1.24093e-104	4.88987e-103
TMEM119	217.995	-4.26426	4.96723e-149	1.71799e-147	257.303	-2.15405	1.06198e-96	3.77445e-95
ADIRF	120.049	-4.27717	8.14745e-80	1.65215e-78	175.602	-0.956986	1.78002e-13	1.22448e-12
COL1A1	14141	-4.33408	0	0	17774.8	-1.73509	0	0
TPM1	17532.5	-4.35406	0	0	20180.7	-2.39646	0	0
MRVI1	122.324	-4.35658	2.18467e-88	4.90739e-87	141.338	-2.36476	3.22268e-68	8.34502e-67
IFI6	1890.47	-4.38249	0	0	2153.83	-2.49993	0	0
MYL9	2252.96	-4.47338	0	0	2494.35	-2.83403	0	0
UBE2C	291.354	-4.4891	6.2015e-46	7.77314e-45	308.176	-3.4933	1.69789e-26	2.0231e-25
LIMS2	197.061	-4.55273	1.47939e-133	4.71971e-132	211.02	-3.30696	3.09124e-138	1.64198e-136
FAM13C	171.271	-4.68322	8.0696e-116	2.2972e-114	186.908	-3.08643	7.28942e-112	3.08175e-110
BIRC5	126.523	-4.8492	1.1652e-53	1.63492e-52	134.412	-3.58415	2.15728e-44	3.86206e-43
PCP4L1	305.024	-4.85915	4.4272e-203	2.048e-201	351.311	-2.51704	4.47188e-172	2.86932e-170
TK1	163.729	-4.87948	1.62363e-97	3.92721e-96	171.363	-3.91394	2.77126e-50	5.62043e-49
RBP1	104.918	-4.96559	7.38248e-71	1.30721e-69	116.573	-2.94872	3.38642e-69	8.96104e-68
SLC1A1	106.798	-5.0384	4.43893e-70	7.81326e-69	142.366	-1.49572	1.74409e-32	2.4483e-31
SPC24	220.487	-5.09111	8.72557e-134	2.78973e-132	234.289	-3.68479	4.8437e-143	2.66055e-141
FXYD7	521.332	-5.10337	0	0	700.708	-1.46106	3.34269e-137	1.75624e-135
RIMKLB	193.984	-5.1039	1.20793e-125	3.68679e-124	242.474	-1.90419	3.94354e-79	1.18152e-77
HSPB7	327.584	-5.20759	1.50363e-202	6.91249e-201	346.002	-3.86747	9.59061e-231	8.42869e-229
KCNE1	240.263	-5.50502	1.88409e-140	6.19781e-139	257.875	-3.62573	8.11582e-169	5.13919e-167
PDGFRL	122.368	-5.68717	6.44787e-71	1.14309e-69	134.319	-3.28552	5.29824e-89	1.78259e-87
KIT	108.625	-5.78977	7.41227e-62	1.17352e-60	130.657	-2.26738	1.12706e-57	2.56974e-56
LMOD1	398.124	-6.05678	3.65128e-204	1.70504e-202	421.546	-4.07342	2.26814e-296	2.47296e-294
NOV	238.856	-6.06428	1.03231e-41	1.18368e-40	295.906	-2.06171	7.97141e-10	4.32772e-09
CNN1	535.534	-6.10412	5.48023e-86	1.19125e-84	550.044	-5.20949	1.31911e-168	8.31673e-167
ADAM19	202.587	-6.35992	8.44733e-96	2.01038e-94	231.673	-2.82645	2.77422e-131	1.39201e-129
PRUNE2	333.208	-6.45517	7.6352e-152	2.71041e-150	387.267	-2.6582	3.91797e-205	3.00606e-203
TOP2A	104.741	-6.53943	4.71566e-46	5.92077e-45	114.853	-3.44025	1.52247e-65	3.79988e-64
CENPF	153.66	-6.64697	2.68042e-60	4.12885e-59	163.067	-4.14767	4.8826e-18	4.25241e-17
PCLAF	238.134	-6.79926	7.95714e-65	1.3001e-63	253.105	-4.14214	9.37929e-88	3.11234e-86
PSAT1	1200.23	-7.01049	0	0	1286.48	-3.95666	0	0
CTHRC1	165.355	-7.07276	1.02262e-61	1.61665e-60	177.147	-3.95886	8.6041e-126	4.10421e-124
RN5-8S	511.555	-7.28858	4.68017e-172	1.8674e-170	790.92	-0.907456	2.17398e-63	5.27171e-62
MGP	4100.86	-7.29964	0	0	5192.87	-1.96641	6.93929e-86	2.26127e-84
ASPN	234.918	-7.46753	5.01638e-75	9.45956e-74	265.93	-3.03409	1.08821e-157	6.49388e-156
MYH11	180.055	-7.68606	2.37912e-08	8.12226e-08	182.861	-7.36528	2.03797e-48	3.97213e-47
ACTA2	21550.2	-7.76223	0	0	22474.2	-4.94303	2.98981e-268	2.96954e-266
BHMT2	112.01	-7.77825	1.28125e-32	1.1686e-31	127.611	-2.96213	7.88881e-80	2.39321e-78
LRRC17	327.554	-7.95114	3.26324e-85	7.03141e-84	370.192	-3.07592	2.80423e-206	2.18624e-204
ACTG2	214.647	-10.0376	9.46324e-23	6.50043e-22	220.037	-6.46076	1.49095e-08	7.3091e-08
DES	102.309	-10.4158	6.768e-15	3.40077e-14	103.99	-9.00936	1.15306e-17	9.85302e-17
