# Supplementary material for: Single-cell RNA-sequencing analysis of aortic valve interstitial cells demonstrates the regulation of integrin signaling by nitric oxide
Source: Front Cardiovasc Med. 2022 Oct 25;9:742850. doi: 10.3389/fcvm.2022.742850 (PMC9640371; doi:10.3389/fcvm.2022.742850)
Supplement: Supplementary Data 2 — List of primers used to identify gene expression by quantitative real time polymerase chain reaction (RT-PCR). [file Data_Sheet_2.xlsx]

## Sheet: Sheet1
Gene Name	Primer name	Primer sequence
ITGB5	Sus_ITGB5_Fwd	CACCCAAAATGTGCCTGGTG
	Sus_ITGB5_Rev	AGGTTTGTCTTCAGGTCGCA
NTN4	Sus_NTN4_Fwd	ACCAGCAGCAACACAGACAT
	Sus_NTN4_Rev	CCCACTCCCACTTTGGTTCA
MICALL1	Sus_MICALL1_Fwd	GGCCCGACCTGCTAGATTTT
	Sus_MICALL1_Rev	TCCTTCTCAGCCACCTCGAA
LIMS2	Sus_LIMS2_Fwd	TGAACAACAACTGGCACCCT
	Sus_LIMS2_Rev	ACAGATGTACTTGCCCAGGC
COL1A1	Sus_COL1A1_Fwd	TGGTGCTAAGGGTGAAGCTG
	Sus_COL1A1_Rev	TCCATCAGCACCAGGGTTTC
ITGA8	Sus_ITGA8_Fwd	ACAGAAGTGGCTCCAGCTTC
	Sus_ITGA8_Rev	TCGGAACTCCAGCAAGCAAT
ACTN1	Sus_ACTN1_Fwd	ATCCAGGACATCTCCGTGGA
	Sus_ACTN1_Rev	GCCGTCCTTCCAGCTTATGT
COL1A2	Sus_COL1A2_Fwd	TCTTGTTGGTGAGCCTGGTC
	Sus_COL1A2_Rev	GGCCAGCAGATCCAACTTCT
VCL	Sus_VCL_Fwd	CAGTGGCAGAAGTGGTGGAA
	Sus_VCL_Rev	CTGCTGCCTCTCGTCAATCA
COL5A1	Sus_Col5A1_Fwd	ACCACCCCATCATTGACGTC
	Sus_Col5A1_Rev	GTGGTCCGAGACAAAGAGCA
TLN1	Sus_TLN1_Fwd	GACCCCACAGTCATTGCTGA
	Sus_TLN1_Rev	ATCTGCCTCCTTGGGTTTGG
